# Supplementary material for: Gold(i)-catalyzed cycloisomerization of vinylidenecyclopropane-enes via carbene or non-carbene processes
Source: Chem Sci. 2015 Jun 24;6(10):5519–25. doi: 10.1039/c5sc01806d (PMC5949847; doi:10.1039/c5sc01806d)
Supplement: Supplementary file 2 [file SC-006-C5SC01806D-s002.cif]

# Electronic Supplementary Material (ESI) for Chemical Science.
# This journal is © The Royal Society of Chemistry 2015

####################################################################### 
# 
# This file contains crystal structure data downloaded from the 
# Cambridge Structural Database (CSD) hosted by the Cambridge 
# Crystallographic Data Centre (CCDC).
# 
# Full information about CCDC data access policies and citation 
# guidelines are available at http://www.ccdc.cam.ac.uk/access/V1 
# 
# Audit and citation data items may have been added by the CCDC. 
# Please retain this information to preserve the provenance of 
# this file and to allow appropriate attribution of the data. 
# 
#######################################################################

data_cd21401
_database_code_depnum_ccdc_archive 'CCDC 980558'
_audit_update_record             
;
2014-01-08 deposited with the CCDC.
2015-06-23 downloaded from the CCDC.
;

_audit_creation_method           SHELXL-97
_chemical_name_systematic        
; 
 ? 
;
_chemical_name_common            ?
_chemical_melting_point          ?
_chemical_formula_moiety         ?
_chemical_formula_sum            'C20 H16 Br2 O'
_chemical_formula_weight         432.15

loop_
_atom_type_symbol
_atom_type_description
_atom_type_scat_dispersion_real
_atom_type_scat_dispersion_imag
_atom_type_scat_source
C C 0.0033 0.0016 'International Tables Vol C Tables 4.2.6.8 and 6.1.1.4'
H H 0.0000 0.0000 'International Tables Vol C Tables 4.2.6.8 and 6.1.1.4'
O O 0.0106 0.0060 'International Tables Vol C Tables 4.2.6.8 and 6.1.1.4'
Br Br -0.2901 2.4595 'International Tables Vol C Tables 4.2.6.8 and 6.1.1.4'

_symmetry_cell_setting           Triclinic
_symmetry_space_group_name_H-M   P-1

loop_
_symmetry_equiv_pos_as_xyz
'x, y, z'
'-x, -y, -z'

_cell_length_a                   7.1574(15)
_cell_length_b                   11.250(2)
_cell_length_c                   22.434(5)
_cell_angle_alpha                84.231(5)
_cell_angle_beta                 84.177(5)
_cell_angle_gamma                89.834(5)
_cell_volume                     1787.9(6)
_cell_formula_units_Z            4
_cell_measurement_temperature    293(2)
_cell_measurement_reflns_used    2079
_cell_measurement_theta_min      4.901
_cell_measurement_theta_max      40.883

_exptl_crystal_description       prismatic
_exptl_crystal_colour            colorless
_exptl_crystal_size_max          0.186
_exptl_crystal_size_mid          0.145
_exptl_crystal_size_min          0.121
_exptl_crystal_density_meas      ?
_exptl_crystal_density_diffrn    1.605
_exptl_crystal_density_method    'not measured'
_exptl_crystal_F_000             856
_exptl_absorpt_coefficient_mu    4.536
_exptl_absorpt_correction_type   empirical
_exptl_absorpt_correction_T_min  0.11579
_exptl_absorpt_correction_T_max  1.00000
_exptl_absorpt_process_details   sadabs

_exptl_special_details           
; 
 ? 
;

_diffrn_ambient_temperature      293(2)
_diffrn_radiation_wavelength     0.71073
_diffrn_radiation_type           MoK\a
_diffrn_radiation_source         'fine-focus sealed tube'
_diffrn_radiation_monochromator  graphite
_diffrn_measurement_device_type  'CCD area detector'
_diffrn_measurement_method       'phi and omega scans'
_diffrn_detector_area_resol_mean ?
_diffrn_standards_number         ?
_diffrn_standards_interval_count ?
_diffrn_standards_interval_time  ?
_diffrn_standards_decay_%        ?
_diffrn_reflns_number            10743
_diffrn_reflns_av_R_equivalents  0.0383
_diffrn_reflns_av_sigmaI/netI    0.0912
_diffrn_reflns_limit_h_min       -8
_diffrn_reflns_limit_h_max       7
_diffrn_reflns_limit_k_min       -11
_diffrn_reflns_limit_k_max       13
_diffrn_reflns_limit_l_min       -27
_diffrn_reflns_limit_l_max       25
_diffrn_reflns_theta_min         0.92
_diffrn_reflns_theta_max         26.00
_reflns_number_total             6983
_reflns_number_gt                4295
_reflns_threshold_expression     >2sigma(I)

_computing_data_collection       'Bruker SMART'
_computing_cell_refinement       'Bruker SMART'
_computing_data_reduction        'Bruker SHELXTL'
_computing_structure_solution    'SHELXS-97 (Sheldrick, 1990)'
_computing_structure_refinement  'SHELXL-97 (Sheldrick, 1997)'
_computing_molecular_graphics    'Bruker SHELXTL'
_computing_publication_material  'Bruker SHELXTL'

_refine_special_details          
; 
 Refinement of F^2^ against ALL reflections.  The weighted R-factor wR and 
 goodness of fit S are based on F^2^, conventional R-factors R are based 
 on F, with F set to zero for negative F^2^. The threshold expression of 
 F^2^ > 2sigma(F^2^) is used only for calculating R-factors(gt) etc. and is 
 not relevant to the choice of reflections for refinement.  R-factors based 
 on F^2^ are statistically about twice as large as those based on F, and R- 
 factors based on ALL data will be even larger. 
;

_refine_ls_structure_factor_coef Fsqd
_refine_ls_matrix_type           full
_refine_ls_weighting_scheme      calc
_refine_ls_weighting_details     
'calc w=1/[\s^2^(Fo^2^)+(0.1075P)^2^+5.6999P] where P=(Fo^2^+2Fc^2^)/3'
_atom_sites_solution_primary     direct
_atom_sites_solution_secondary   difmap
_atom_sites_solution_hydrogens   geom
_refine_ls_hydrogen_treatment    constr
_refine_ls_extinction_method     SHELXL
_refine_ls_extinction_coef       ?
_refine_ls_extinction_expression Fc^*^=kFc[1+0.001xFc^2^\l^3^/sin(2\q)]^-1/4^
_refine_ls_number_reflns         6983
_refine_ls_number_parameters     416
_refine_ls_number_restraints     1
_refine_ls_R_factor_all          0.1242
_refine_ls_R_factor_gt           0.0788
_refine_ls_wR_factor_ref         0.2416
_refine_ls_wR_factor_gt          0.2136
_refine_ls_goodness_of_fit_ref   1.032
_refine_ls_restrained_S_all      1.032
_refine_ls_shift/su_max          0.000
_refine_ls_shift/su_mean         0.000

loop_
_atom_site_label
_atom_site_type_symbol
_atom_site_fract_x
_atom_site_fract_y
_atom_site_fract_z
_atom_site_U_iso_or_equiv
_atom_site_adp_type
_atom_site_occupancy
_atom_site_symmetry_multiplicity
_atom_site_calc_flag
_atom_site_refinement_flags
_atom_site_disorder_assembly
_atom_site_disorder_group
Br1 Br 0.43934(18) -0.36523(10) 0.12019(6) 0.0828(4) Uani 1 1 d . . .
Br2 Br 1.00692(17) 0.47092(11) 0.09980(6) 0.0858(4) Uani 1 1 d . . .
Br3 Br 0.57052(17) 0.18148(9) 0.38048(5) 0.0757(4) Uani 1 1 d . . .
Br4 Br -0.03291(14) 0.99081(10) 0.41003(4) 0.0665(3) Uani 1 1 d . . .
O1 O 0.2582(10) 0.1181(7) 0.2009(3) 0.0722(19) Uani 1 1 d . . .
O2 O 0.7476(9) 0.7004(6) 0.3003(3) 0.0672(18) Uani 1 1 d . . .
C1 C 0.2976(11) 0.0087(8) 0.1859(4) 0.050(2) Uani 1 1 d . . .
C2 C 0.2854(13) -0.0958(11) 0.2254(4) 0.069(3) Uani 1 1 d . . .
H2 H 0.2504 -0.0902 0.2661 0.083 Uiso 1 1 calc R . .
C3 C 0.3229(13) -0.2058(9) 0.2066(5) 0.064(3) Uani 1 1 d . . .
H3 H 0.3109 -0.2740 0.2338 0.077 Uiso 1 1 calc R . .
C4 C 0.3790(11) -0.2140(9) 0.1463(4) 0.057(2) Uani 1 1 d . . .
C5 C 0.3970(11) -0.1142(8) 0.1058(3) 0.049(2) Uani 1 1 d . . .
H5 H 0.4351 -0.1214 0.0654 0.059 Uiso 1 1 calc R . .
C6 C 0.3573(11) 0.0004(9) 0.1253(4) 0.053(2) Uani 1 1 d . . .
C7 C 0.3731(10) 0.1095(7) 0.0817(3) 0.0425(18) Uani 1 1 d . . .
C8 C 0.5245(10) 0.1984(7) 0.0879(3) 0.0433(18) Uani 1 1 d . . .
C9 C 0.5280(12) 0.3102(8) 0.0568(4) 0.057(2) Uani 1 1 d . . .
H9 H 0.4316 0.3311 0.0330 0.068 Uiso 1 1 calc R . .
C10 C 0.6679(13) 0.3927(8) 0.0593(4) 0.062(2) Uani 1 1 d . . .
H10 H 0.6666 0.4677 0.0378 0.074 Uiso 1 1 calc R . .
C11 C 0.8112(13) 0.3603(8) 0.0951(4) 0.058(2) Uani 1 1 d . . .
C12 C 0.8098(12) 0.2508(8) 0.1284(4) 0.052(2) Uani 1 1 d . . .
H12 H 0.9048 0.2308 0.1529 0.063 Uiso 1 1 calc R . .
C13 C 0.6660(11) 0.1707(8) 0.1252(4) 0.050(2) Uani 1 1 d . . .
H13 H 0.6637 0.0972 0.1484 0.060 Uiso 1 1 calc R . .
C14 C 0.2626(11) 0.1250(8) 0.0389(4) 0.049(2) Uani 1 1 d . . .
C15 C 0.1557(12) 0.1430(8) -0.0033(4) 0.050(2) Uani 1 1 d . . .
C16 C 0.1132(12) 0.1293(9) -0.0646(4) 0.059(2) Uani 1 1 d . . .
H16A H 0.0778 0.0504 -0.0736 0.070 Uiso 1 1 calc R . .
H16B H 0.1852 0.1770 -0.0974 0.070 Uiso 1 1 calc R . .
C17 C -0.0221(13) 0.1933(10) -0.0229(4) 0.064(2) Uani 1 1 d . . .
H17A H -0.0309 0.2794 -0.0305 0.076 Uiso 1 1 calc R . .
H17B H -0.1384 0.1527 -0.0067 0.076 Uiso 1 1 calc R . .
C18 C 0.2090(18) 0.1348(12) 0.2626(5) 0.086(3) Uani 1 1 d . . .
H18A H 0.3069 0.1020 0.2862 0.103 Uiso 1 1 calc R . .
H18B H 0.0936 0.0914 0.2769 0.103 Uiso 1 1 calc R . .
C19 C 0.184(2) 0.2587(16) 0.2718(6) 0.108(5) Uani 1 1 d D . .
H19 H 0.1193 0.2760 0.3080 0.130 Uiso 1 1 calc R . .
C20 C 0.244(2) 0.3489(15) 0.2338(8) 0.126(5) Uani 1 1 d D . .
H20A H 0.3095 0.3355 0.1971 0.151 Uiso 1 1 calc R . .
H20B H 0.2220 0.4266 0.2433 0.151 Uiso 1 1 calc R . .
C21 C 0.7116(11) 0.5811(8) 0.3155(4) 0.051(2) Uani 1 1 d . . .
C22 C 0.7301(14) 0.4955(10) 0.2754(4) 0.066(3) Uani 1 1 d . . .
H22 H 0.7686 0.5181 0.2350 0.079 Uiso 1 1 calc R . .
C23 C 0.6921(14) 0.3757(9) 0.2947(4) 0.061(2) Uani 1 1 d . . .
H23 H 0.7081 0.3178 0.2678 0.073 Uiso 1 1 calc R . .
C24 C 0.6310(11) 0.3451(7) 0.3536(4) 0.0487(19) Uani 1 1 d . . .
C25 C 0.6144(10) 0.4288(8) 0.3943(4) 0.0459(19) Uani 1 1 d . . .
H25 H 0.5784 0.4051 0.4348 0.055 Uiso 1 1 calc R . .
C26 C 0.6508(10) 0.5473(7) 0.3756(3) 0.0411(18) Uani 1 1 d . . .
C27 C 0.6269(10) 0.6386(7) 0.4200(3) 0.0373(16) Uani 1 1 d . . .
C28 C 0.4721(9) 0.7268(7) 0.4147(3) 0.0386(17) Uani 1 1 d . . .
C29 C 0.4685(11) 0.8291(7) 0.4453(4) 0.0461(19) Uani 1 1 d . . .
H29 H 0.5672 0.8442 0.4675 0.055 Uiso 1 1 calc R . .
C30 C 0.3214(12) 0.9080(7) 0.4431(4) 0.049(2) Uani 1 1 d . . .
H30 H 0.3214 0.9767 0.4630 0.059 Uiso 1 1 calc R . .
C31 C 0.1726(11) 0.8830(7) 0.4108(3) 0.0459(19) Uani 1 1 d . . .
C32 C 0.1713(11) 0.7851(8) 0.3804(4) 0.049(2) Uani 1 1 d . . .
H32 H 0.0714 0.7704 0.3586 0.059 Uiso 1 1 calc R . .
C33 C 0.3220(10) 0.7066(7) 0.3822(3) 0.0413(17) Uani 1 1 d . . .
H33 H 0.3222 0.6394 0.3612 0.050 Uiso 1 1 calc R . .
C34 C 0.7354(11) 0.6381(7) 0.4636(3) 0.0437(18) Uani 1 1 d . . .
C35 C 0.8394(10) 0.6369(7) 0.5069(3) 0.0435(18) Uani 1 1 d . . .
C36 C 0.8794(12) 0.5953(8) 0.5681(4) 0.053(2) Uani 1 1 d . . .
H36A H 0.9225 0.5138 0.5756 0.063 Uiso 1 1 calc R . .
H36B H 0.8007 0.6244 0.6013 0.063 Uiso 1 1 calc R . .
C37 C 1.0093(12) 0.6832(9) 0.5294(4) 0.059(2) Uani 1 1 d . . .
H37A H 1.0084 0.7653 0.5391 0.071 Uiso 1 1 calc R . .
H37B H 1.1303 0.6546 0.5134 0.071 Uiso 1 1 calc R . .
C38 C 0.8063(14) 0.7395(9) 0.2396(4) 0.062(2) Uani 1 1 d . . .
H38A H 0.7217 0.7092 0.2134 0.075 Uiso 1 1 calc R . .
H38B H 0.9318 0.7110 0.2285 0.075 Uiso 1 1 calc R . .
C39 C 0.8041(15) 0.8739(10) 0.2337(4) 0.071(3) Uani 1 1 d . . .
H39 H 0.8600 0.9122 0.1976 0.085 Uiso 1 1 calc R . .
C40 C 0.7344(16) 0.9407(10) 0.2725(5) 0.079(3) Uani 1 1 d . . .
H40A H 0.6768 0.9070 0.3094 0.095 Uiso 1 1 calc R . .
H40B H 0.7409 1.0234 0.2641 0.095 Uiso 1 1 calc R . .

loop_
_atom_site_aniso_label
_atom_site_aniso_U_11
_atom_site_aniso_U_22
_atom_site_aniso_U_33
_atom_site_aniso_U_23
_atom_site_aniso_U_13
_atom_site_aniso_U_12
Br1 0.1005(9) 0.0557(6) 0.0942(9) -0.0023(6) -0.0246(7) -0.0117(5)
Br2 0.0875(8) 0.0769(8) 0.0928(9) 0.0026(6) -0.0183(6) -0.0355(6)
Br3 0.1003(8) 0.0525(6) 0.0796(8) -0.0145(5) -0.0265(6) 0.0170(5)
Br4 0.0661(6) 0.0728(7) 0.0608(6) -0.0068(5) -0.0076(4) 0.0271(5)
O1 0.086(5) 0.083(5) 0.045(4) -0.008(3) 0.008(3) -0.003(4)
O2 0.080(4) 0.081(5) 0.038(3) -0.012(3) 0.009(3) -0.007(4)
C1 0.049(5) 0.062(6) 0.037(4) -0.004(4) 0.001(4) -0.006(4)
C2 0.059(6) 0.106(9) 0.036(5) 0.014(5) 0.008(4) -0.017(5)
C3 0.062(6) 0.063(6) 0.064(6) 0.018(5) -0.010(5) -0.017(5)
C4 0.044(5) 0.067(6) 0.059(6) 0.001(5) -0.010(4) -0.013(4)
C5 0.047(4) 0.072(6) 0.031(4) -0.011(4) -0.008(3) -0.018(4)
C6 0.044(4) 0.078(6) 0.036(4) 0.003(4) -0.008(3) 0.013(4)
C7 0.039(4) 0.057(5) 0.031(4) -0.002(4) -0.001(3) -0.003(3)
C8 0.045(4) 0.046(5) 0.037(4) 0.005(4) -0.004(3) -0.005(3)
C9 0.051(5) 0.059(6) 0.057(5) 0.007(4) -0.007(4) 0.000(4)
C10 0.073(6) 0.044(5) 0.065(6) 0.015(4) -0.014(5) -0.009(4)
C11 0.063(5) 0.049(5) 0.057(5) 0.000(4) 0.003(4) -0.010(4)
C12 0.048(5) 0.063(6) 0.046(5) -0.002(4) -0.009(4) -0.010(4)
C13 0.051(5) 0.052(5) 0.043(4) 0.011(4) -0.008(4) -0.005(4)
C14 0.046(4) 0.059(5) 0.038(4) 0.009(4) 0.002(4) -0.002(4)
C15 0.053(5) 0.058(5) 0.039(4) -0.001(4) -0.007(4) -0.009(4)
C16 0.062(5) 0.068(6) 0.044(5) 0.005(4) -0.003(4) -0.008(4)
C17 0.054(5) 0.077(7) 0.060(6) 0.012(5) -0.019(4) -0.001(5)
C18 0.098(8) 0.098(9) 0.064(7) -0.017(7) -0.013(6) 0.011(7)
C19 0.107(10) 0.158(16) 0.068(8) -0.026(9) -0.036(8) 0.004(10)
C20 0.143(14) 0.120(13) 0.121(13) -0.021(11) -0.034(11) 0.009(11)
C21 0.046(4) 0.063(6) 0.042(5) -0.006(4) 0.004(4) 0.002(4)
C22 0.073(6) 0.082(7) 0.042(5) -0.013(5) 0.006(4) 0.007(5)
C23 0.077(6) 0.059(6) 0.049(5) -0.022(5) -0.002(5) 0.010(5)
C24 0.046(4) 0.049(5) 0.053(5) -0.009(4) -0.011(4) 0.009(4)
C25 0.032(4) 0.065(6) 0.040(4) -0.001(4) -0.005(3) 0.013(3)
C26 0.042(4) 0.059(5) 0.023(3) -0.009(3) -0.003(3) -0.009(3)
C27 0.038(4) 0.047(4) 0.027(4) -0.009(3) -0.002(3) -0.001(3)
C28 0.033(4) 0.052(5) 0.030(4) -0.006(3) 0.001(3) -0.004(3)
C29 0.042(4) 0.056(5) 0.041(4) -0.010(4) -0.006(3) 0.003(4)
C30 0.059(5) 0.042(5) 0.045(5) -0.007(4) 0.002(4) 0.002(4)
C31 0.047(4) 0.050(5) 0.038(4) -0.003(4) 0.005(3) 0.009(4)
C32 0.039(4) 0.065(6) 0.043(5) -0.008(4) -0.003(3) 0.002(4)
C33 0.044(4) 0.047(5) 0.035(4) -0.009(3) -0.009(3) 0.000(3)
C34 0.044(4) 0.047(5) 0.039(4) -0.003(4) 0.002(4) 0.004(3)
C35 0.043(4) 0.049(5) 0.040(4) -0.006(4) -0.009(3) 0.001(3)
C36 0.057(5) 0.064(6) 0.037(4) 0.002(4) -0.009(4) 0.008(4)
C37 0.049(5) 0.082(7) 0.048(5) -0.003(5) -0.016(4) -0.004(4)
C38 0.065(6) 0.082(7) 0.040(5) 0.002(5) -0.015(4) -0.009(5)
C39 0.084(7) 0.082(8) 0.046(6) 0.005(5) -0.012(5) -0.003(6)
C40 0.099(8) 0.071(7) 0.068(7) 0.002(6) -0.022(6) 0.000(6)

_geom_special_details            
; 
 All esds (except the esd in the dihedral angle between two l.s. planes) 
 are estimated using the full covariance matrix.  The cell esds are taken 
 into account individually in the estimation of esds in distances, angles 
 and torsion angles; correlations between esds in cell parameters are only 
 used when they are defined by crystal symmetry.  An approximate (isotropic) 
 treatment of cell esds is used for estimating esds involving l.s. planes. 
;

loop_
_geom_bond_atom_site_label_1
_geom_bond_atom_site_label_2
_geom_bond_distance
_geom_bond_site_symmetry_2
_geom_bond_publ_flag
Br1 C4 1.890(10) . ?
Br2 C11 1.894(9) . ?
Br3 C24 1.915(9) . ?
Br4 C31 1.904(8) . ?
O1 C1 1.330(11) . ?
O1 C18 1.425(12) . ?
O2 C21 1.369(11) . ?
O2 C38 1.411(10) . ?
C1 C2 1.396(13) . ?
C1 C6 1.396(11) . ?
C2 C3 1.365(15) . ?
C2 H2 0.9300 . ?
C3 C4 1.383(14) . ?
C3 H3 0.9300 . ?
C4 C5 1.370(13) . ?
C5 C6 1.421(12) . ?
C5 H5 0.9300 . ?
C6 C7 1.487(12) . ?
C7 C14 1.303(11) . ?
C7 C8 1.503(10) . ?
C8 C9 1.376(12) . ?
C8 C13 1.394(11) . ?
C9 C10 1.376(12) . ?
C9 H9 0.9300 . ?
C10 C11 1.392(13) . ?
C10 H10 0.9300 . ?
C11 C12 1.374(12) . ?
C12 C13 1.382(11) . ?
C12 H12 0.9300 . ?
C13 H13 0.9300 . ?
C14 C15 1.278(11) . ?
C15 C16 1.460(11) . ?
C15 C17 1.480(12) . ?
C16 C17 1.509(14) . ?
C16 H16A 0.9700 . ?
C16 H16B 0.9700 . ?
C17 H17A 0.9700 . ?
C17 H17B 0.9700 . ?
C18 C19 1.437(19) . ?
C18 H18A 0.9700 . ?
C18 H18B 0.9700 . ?
C19 C20 1.303(15) . ?
C19 H19 0.9300 . ?
C20 H20A 0.9300 . ?
C20 H20B 0.9300 . ?
C21 C22 1.379(13) . ?
C21 C26 1.390(11) . ?
C22 C23 1.393(14) . ?
C22 H22 0.9300 . ?
C23 C24 1.360(12) . ?
C23 H23 0.9300 . ?
C24 C25 1.372(11) . ?
C25 C26 1.375(11) . ?
C25 H25 0.9300 . ?
C26 C27 1.498(10) . ?
C27 C34 1.309(10) . ?
C27 C28 1.491(10) . ?
C28 C33 1.390(10) . ?
C28 C29 1.397(11) . ?
C29 C30 1.376(11) . ?
C29 H29 0.9300 . ?
C30 C31 1.393(11) . ?
C30 H30 0.9300 . ?
C31 C32 1.353(11) . ?
C32 C33 1.393(11) . ?
C32 H32 0.9300 . ?
C33 H33 0.9300 . ?
C34 C35 1.282(11) . ?
C35 C36 1.461(11) . ?
C35 C37 1.477(11) . ?
C36 C37 1.506(13) . ?
C36 H36A 0.9700 . ?
C36 H36B 0.9700 . ?
C37 H37A 0.9700 . ?
C37 H37B 0.9700 . ?
C38 C39 1.504(15) . ?
C38 H38A 0.9700 . ?
C38 H38B 0.9700 . ?
C39 C40 1.271(15) . ?
C39 H39 0.9300 . ?
C40 H40A 0.9300 . ?
C40 H40B 0.9300 . ?

loop_
_geom_angle_atom_site_label_1
_geom_angle_atom_site_label_2
_geom_angle_atom_site_label_3
_geom_angle
_geom_angle_site_symmetry_1
_geom_angle_site_symmetry_3
_geom_angle_publ_flag
C1 O1 C18 119.1(8) . . ?
C21 O2 C38 118.3(7) . . ?
O1 C1 C2 125.7(8) . . ?
O1 C1 C6 115.8(8) . . ?
C2 C1 C6 118.6(9) . . ?
C3 C2 C1 122.5(9) . . ?
C3 C2 H2 118.7 . . ?
C1 C2 H2 118.7 . . ?
C2 C3 C4 118.8(9) . . ?
C2 C3 H3 120.6 . . ?
C4 C3 H3 120.6 . . ?
C5 C4 C3 121.2(9) . . ?
C5 C4 Br1 119.6(7) . . ?
C3 C4 Br1 119.2(7) . . ?
C4 C5 C6 120.0(8) . . ?
C4 C5 H5 120.0 . . ?
C6 C5 H5 120.0 . . ?
C1 C6 C5 118.9(8) . . ?
C1 C6 C7 120.4(8) . . ?
C5 C6 C7 120.7(7) . . ?
C14 C7 C6 120.8(7) . . ?
C14 C7 C8 121.7(7) . . ?
C6 C7 C8 117.5(7) . . ?
C9 C8 C13 117.6(7) . . ?
C9 C8 C7 121.0(7) . . ?
C13 C8 C7 121.4(7) . . ?
C10 C9 C8 122.9(8) . . ?
C10 C9 H9 118.5 . . ?
C8 C9 H9 118.5 . . ?
C9 C10 C11 117.9(8) . . ?
C9 C10 H10 121.0 . . ?
C11 C10 H10 121.0 . . ?
C12 C11 C10 121.0(8) . . ?
C12 C11 Br2 119.6(7) . . ?
C10 C11 Br2 119.4(7) . . ?
C11 C12 C13 119.5(8) . . ?
C11 C12 H12 120.2 . . ?
C13 C12 H12 120.2 . . ?
C12 C13 C8 121.0(8) . . ?
C12 C13 H13 119.5 . . ?
C8 C13 H13 119.5 . . ?
C15 C14 C7 178.6(9) . . ?
C14 C15 C16 150.7(9) . . ?
C14 C15 C17 147.6(9) . . ?
C16 C15 C17 61.8(6) . . ?
C15 C16 C17 59.8(6) . . ?
C15 C16 H16A 117.8 . . ?
C17 C16 H16A 117.8 . . ?
C15 C16 H16B 117.8 . . ?
C17 C16 H16B 117.8 . . ?
H16A C16 H16B 114.9 . . ?
C15 C17 C16 58.5(6) . . ?
C15 C17 H17A 117.9 . . ?
C16 C17 H17A 117.9 . . ?
C15 C17 H17B 117.9 . . ?
C16 C17 H17B 117.9 . . ?
H17A C17 H17B 115.1 . . ?
O1 C18 C19 112.2(11) . . ?
O1 C18 H18A 109.2 . . ?
C19 C18 H18A 109.2 . . ?
O1 C18 H18B 109.2 . . ?
C19 C18 H18B 109.2 . . ?
H18A C18 H18B 107.9 . . ?
C20 C19 C18 125.5(15) . . ?
C20 C19 H19 117.3 . . ?
C18 C19 H19 117.3 . . ?
C19 C20 H20A 120.0 . . ?
C19 C20 H20B 120.0 . . ?
H20A C20 H20B 120.0 . . ?
O2 C21 C22 124.4(8) . . ?
O2 C21 C26 116.2(7) . . ?
C22 C21 C26 119.4(9) . . ?
C21 C22 C23 120.8(9) . . ?
C21 C22 H22 119.6 . . ?
C23 C22 H22 119.6 . . ?
C24 C23 C22 118.6(8) . . ?
C24 C23 H23 120.7 . . ?
C22 C23 H23 120.7 . . ?
C23 C24 C25 121.3(8) . . ?
C23 C24 Br3 119.2(6) . . ?
C25 C24 Br3 119.5(7) . . ?
C24 C25 C26 120.4(7) . . ?
C24 C25 H25 119.8 . . ?
C26 C25 H25 119.8 . . ?
C25 C26 C21 119.4(7) . . ?
C25 C26 C27 120.1(7) . . ?
C21 C26 C27 120.5(7) . . ?
C34 C27 C28 120.9(7) . . ?
C34 C27 C26 120.6(7) . . ?
C28 C27 C26 118.4(6) . . ?
C33 C28 C29 117.9(7) . . ?
C33 C28 C27 121.2(7) . . ?
C29 C28 C27 120.7(6) . . ?
C30 C29 C28 121.2(7) . . ?
C30 C29 H29 119.4 . . ?
C28 C29 H29 119.4 . . ?
C29 C30 C31 118.9(7) . . ?
C29 C30 H30 120.6 . . ?
C31 C30 H30 120.6 . . ?
C32 C31 C30 121.7(7) . . ?
C32 C31 Br4 119.9(6) . . ?
C30 C31 Br4 118.3(6) . . ?
C31 C32 C33 119.0(7) . . ?
C31 C32 H32 120.5 . . ?
C33 C32 H32 120.5 . . ?
C28 C33 C32 121.3(7) . . ?
C28 C33 H33 119.3 . . ?
C32 C33 H33 119.3 . . ?
C35 C34 C27 179.0(8) . . ?
C34 C35 C36 150.9(8) . . ?
C34 C35 C37 147.5(8) . . ?
C36 C35 C37 61.6(6) . . ?
C35 C36 C37 59.7(5) . . ?
C35 C36 H36A 117.8 . . ?
C37 C36 H36A 117.8 . . ?
C35 C36 H36B 117.8 . . ?
C37 C36 H36B 117.8 . . ?
H36A C36 H36B 114.9 . . ?
C35 C37 C36 58.7(5) . . ?
C35 C37 H37A 117.9 . . ?
C36 C37 H37A 117.9 . . ?
C35 C37 H37B 117.9 . . ?
C36 C37 H37B 117.9 . . ?
H37A C37 H37B 115.1 . . ?
O2 C38 C39 107.1(8) . . ?
O2 C38 H38A 110.3 . . ?
C39 C38 H38A 110.3 . . ?
O2 C38 H38B 110.3 . . ?
C39 C38 H38B 110.3 . . ?
H38A C38 H38B 108.5 . . ?
C40 C39 C38 127.2(10) . . ?
C40 C39 H39 116.4 . . ?
C38 C39 H39 116.4 . . ?
C39 C40 H40A 120.0 . . ?
C39 C40 H40B 120.0 . . ?
H40A C40 H40B 120.0 . . ?

loop_
_geom_torsion_atom_site_label_1
_geom_torsion_atom_site_label_2
_geom_torsion_atom_site_label_3
_geom_torsion_atom_site_label_4
_geom_torsion
_geom_torsion_site_symmetry_1
_geom_torsion_site_symmetry_2
_geom_torsion_site_symmetry_3
_geom_torsion_site_symmetry_4
_geom_torsion_publ_flag
C18 O1 C1 C2 3.8(14) . . . . ?
C18 O1 C1 C6 -175.7(9) . . . . ?
O1 C1 C2 C3 178.1(9) . . . . ?
C6 C1 C2 C3 -2.5(14) . . . . ?
C1 C2 C3 C4 1.4(14) . . . . ?
C2 C3 C4 C5 -0.1(13) . . . . ?
C2 C3 C4 Br1 177.9(7) . . . . ?
C3 C4 C5 C6 -0.1(12) . . . . ?
Br1 C4 C5 C6 -178.1(6) . . . . ?
O1 C1 C6 C5 -178.3(7) . . . . ?
C2 C1 C6 C5 2.2(12) . . . . ?
O1 C1 C6 C7 -0.2(11) . . . . ?
C2 C1 C6 C7 -179.7(8) . . . . ?
C4 C5 C6 C1 -0.9(12) . . . . ?
C4 C5 C6 C7 -179.0(7) . . . . ?
C1 C6 C7 C14 -113.3(10) . . . . ?
C5 C6 C7 C14 64.7(11) . . . . ?
C1 C6 C7 C8 68.5(10) . . . . ?
C5 C6 C7 C8 -113.5(9) . . . . ?
C14 C7 C8 C9 13.4(12) . . . . ?
C6 C7 C8 C9 -168.4(8) . . . . ?
C14 C7 C8 C13 -166.5(8) . . . . ?
C6 C7 C8 C13 11.6(11) . . . . ?
C13 C8 C9 C10 2.6(13) . . . . ?
C7 C8 C9 C10 -177.4(8) . . . . ?
C8 C9 C10 C11 0.0(15) . . . . ?
C9 C10 C11 C12 -2.0(14) . . . . ?
C9 C10 C11 Br2 179.9(7) . . . . ?
C10 C11 C12 C13 1.4(14) . . . . ?
Br2 C11 C12 C13 179.5(7) . . . . ?
C11 C12 C13 C8 1.3(13) . . . . ?
C9 C8 C13 C12 -3.2(13) . . . . ?
C7 C8 C13 C12 176.8(8) . . . . ?
C6 C7 C14 C15 168(36) . . . . ?
C8 C7 C14 C15 -14(37) . . . . ?
C7 C14 C15 C16 104(36) . . . . ?
C7 C14 C15 C17 -78(36) . . . . ?
C14 C15 C16 C17 178.7(18) . . . . ?
C14 C15 C17 C16 -178.8(17) . . . . ?
C1 O1 C18 C19 175.8(10) . . . . ?
O1 C18 C19 C20 -17(2) . . . . ?
C38 O2 C21 C22 0.6(13) . . . . ?
C38 O2 C21 C26 -178.8(7) . . . . ?
O2 C21 C22 C23 179.4(9) . . . . ?
C26 C21 C22 C23 -1.2(14) . . . . ?
C21 C22 C23 C24 1.8(15) . . . . ?
C22 C23 C24 C25 -2.8(13) . . . . ?
C22 C23 C24 Br3 178.1(7) . . . . ?
C23 C24 C25 C26 3.2(12) . . . . ?
Br3 C24 C25 C26 -177.7(6) . . . . ?
C24 C25 C26 C21 -2.5(11) . . . . ?
C24 C25 C26 C27 178.2(7) . . . . ?
O2 C21 C26 C25 -179.1(7) . . . . ?
C22 C21 C26 C25 1.5(12) . . . . ?
O2 C21 C26 C27 0.2(11) . . . . ?
C22 C21 C26 C27 -179.2(8) . . . . ?
C25 C26 C27 C34 65.8(10) . . . . ?
C21 C26 C27 C34 -113.5(9) . . . . ?
C25 C26 C27 C28 -111.7(8) . . . . ?
C21 C26 C27 C28 69.0(9) . . . . ?
C34 C27 C28 C33 -159.4(7) . . . . ?
C26 C27 C28 C33 18.2(10) . . . . ?
C34 C27 C28 C29 17.0(11) . . . . ?
C26 C27 C28 C29 -165.4(7) . . . . ?
C33 C28 C29 C30 -0.3(11) . . . . ?
C27 C28 C29 C30 -176.7(7) . . . . ?
C28 C29 C30 C31 1.3(12) . . . . ?
C29 C30 C31 C32 -1.7(12) . . . . ?
C29 C30 C31 Br4 178.4(6) . . . . ?
C30 C31 C32 C33 0.8(12) . . . . ?
Br4 C31 C32 C33 -179.2(6) . . . . ?
C29 C28 C33 C32 -0.6(11) . . . . ?
C27 C28 C33 C32 175.8(7) . . . . ?
C31 C32 C33 C28 0.3(12) . . . . ?
C28 C27 C34 C35 69(53) . . . . ?
C26 C27 C34 C35 -109(53) . . . . ?
C27 C34 C35 C36 21(54) . . . . ?
C27 C34 C35 C37 -157(52) . . . . ?
C34 C35 C36 C37 -178.7(17) . . . . ?
C34 C35 C37 C36 178.8(16) . . . . ?
C21 O2 C38 C39 170.7(7) . . . . ?
O2 C38 C39 C40 -10.6(15) . . . . ?

_diffrn_measured_fraction_theta_max 0.993
_diffrn_reflns_theta_full        26.00
_diffrn_measured_fraction_theta_full 0.993
_refine_diff_density_max         1.180
_refine_diff_density_min         -0.621
_refine_diff_density_rms         0.136
####################################################################### 
# 
# This file contains crystal structure data downloaded from the 
# Cambridge Structural Database (CSD) hosted by the Cambridge 
# Crystallographic Data Centre (CCDC).
# 
# Full information about CCDC data access policies and citation 
# guidelines are available at http://www.ccdc.cam.ac.uk/access/V1 
# 
# Audit and citation data items may have been added by the CCDC. 
# Please retain this information to preserve the provenance of 
# this file and to allow appropriate attribution of the data. 
# 
#######################################################################

data_213
_database_code_depnum_ccdc_archive 'CCDC 996499'
_audit_update_record             
;
2014-04-10 deposited with the CCDC.
2015-06-23 downloaded from the CCDC.
;

_audit_creation_method           SHELXL-97
_chemical_name_systematic        
; 
 ? 
;
_chemical_name_common            ?
_chemical_melting_point          ?
_chemical_formula_moiety         'C25 H36 O'
_chemical_formula_sum            'C25 H36 O'
_chemical_formula_weight         352.54

loop_
_atom_type_symbol
_atom_type_description
_atom_type_scat_dispersion_real
_atom_type_scat_dispersion_imag
_atom_type_scat_source
C C 0.0181 0.0091 'International Tables Vol C Tables 4.2.6.8 and 6.1.1.4'
H H 0.0000 0.0000 'International Tables Vol C Tables 4.2.6.8 and 6.1.1.4'
O O 0.0492 0.0322 'International Tables Vol C Tables 4.2.6.8 and 6.1.1.4'

_symmetry_cell_setting           monoclinic
_symmetry_space_group_name_H-M   'P 21/c'

loop_
_symmetry_equiv_pos_as_xyz
'x, y, z'
'-x, y+1/2, -z+1/2'
'-x, -y, -z'
'x, -y-1/2, z-1/2'

_cell_length_a                   14.4666(5)
_cell_length_b                   10.0707(3)
_cell_length_c                   16.4037(6)
_cell_angle_alpha                90.00
_cell_angle_beta                 109.5080(10)
_cell_angle_gamma                90.00
_cell_volume                     2252.65(13)
_cell_formula_units_Z            4
_cell_measurement_temperature    296(2)
_cell_measurement_reflns_used    9949
_cell_measurement_theta_min      4.39
_cell_measurement_theta_max      66.97

_exptl_crystal_description       block
_exptl_crystal_colour            colorless
_exptl_crystal_size_max          0.50
_exptl_crystal_size_mid          0.32
_exptl_crystal_size_min          0.24
_exptl_crystal_density_meas      ?
_exptl_crystal_density_diffrn    1.039
_exptl_crystal_density_method    'not measured'
_exptl_crystal_F_000             776
_exptl_absorpt_coefficient_mu    0.457
_exptl_absorpt_correction_type   multi-scan
_exptl_absorpt_correction_T_min  0.6009
_exptl_absorpt_correction_T_max  0.7529
_exptl_absorpt_process_details   SADABS

_exptl_special_details           
; 
 ? 
;

_diffrn_ambient_temperature      296(2)
_diffrn_radiation_wavelength     1.54178
_diffrn_radiation_type           CuK\a
_diffrn_radiation_source         'fine-focus sealed tube'
_diffrn_radiation_monochromator  graphite
_diffrn_measurement_device_type  'Bruker APEX-II CCD'
_diffrn_measurement_method       '\f and \w scans'
_diffrn_detector_area_resol_mean ?
_diffrn_standards_number         0
_diffrn_standards_interval_count ?
_diffrn_standards_interval_time  ?
_diffrn_standards_decay_%        ?
_diffrn_reflns_number            14329
_diffrn_reflns_av_R_equivalents  0.0267
_diffrn_reflns_av_sigmaI/netI    0.0292
_diffrn_reflns_limit_h_min       -16
_diffrn_reflns_limit_h_max       17
_diffrn_reflns_limit_k_min       -11
_diffrn_reflns_limit_k_max       11
_diffrn_reflns_limit_l_min       -19
_diffrn_reflns_limit_l_max       18
_diffrn_reflns_theta_min         5.24
_diffrn_reflns_theta_max         66.47
_reflns_number_total             3911
_reflns_number_gt                3717
_reflns_threshold_expression     >2sigma(I)

_computing_data_collection       'Bruker APEX2'
_computing_cell_refinement       'Bruker SAINT'
_computing_data_reduction        'Bruker SAINT'
_computing_structure_solution    'SHELXS-97 (Sheldrick, 2008)'
_computing_structure_refinement  'SHELXL-97 (Sheldrick, 2008)'
_computing_molecular_graphics    'Bruker SHELXTL'
_computing_publication_material  'Bruker SHELXTL'


_refine_special_details          
; 
 Refinement of F^2^ against ALL reflections.  The weighted R-factor wR and 
 goodness of fit S are based on F^2^, conventional R-factors R are based 
 on F, with F set to zero for negative F^2^. The threshold expression of 
 F^2^ > 2sigma(F^2^) is used only for calculating R-factors(gt) etc. and is 
 not relevant to the choice of reflections for refinement.  R-factors based 
 on F^2^ are statistically about twice as large as those based on F, and R- 
 factors based on ALL data will be even larger. 
;

_refine_ls_structure_factor_coef Fsqd
_refine_ls_matrix_type           full
_refine_ls_weighting_scheme      calc
_refine_ls_weighting_details     
'calc w=1/[\s^2^(Fo^2^)+(0.0968P)^2^+0.4510P] where P=(Fo^2^+2Fc^2^)/3'
_atom_sites_solution_primary     direct
_atom_sites_solution_secondary   difmap
_atom_sites_solution_hydrogens   geom
_refine_ls_hydrogen_treatment    constr
_refine_ls_extinction_method     SHELXL
_refine_ls_extinction_coef       0.0161(12)
_refine_ls_extinction_expression Fc^*^=kFc[1+0.001xFc^2^\l^3^/sin(2\q)]^-1/4^
_refine_ls_number_reflns         3911
_refine_ls_number_parameters     236
_refine_ls_number_restraints     0
_refine_ls_R_factor_all          0.0599
_refine_ls_R_factor_gt           0.0584
_refine_ls_wR_factor_ref         0.1702
_refine_ls_wR_factor_gt          0.1683
_refine_ls_goodness_of_fit_ref   1.062
_refine_ls_restrained_S_all      1.062
_refine_ls_shift/su_max          0.001
_refine_ls_shift/su_mean         0.000

loop_
_atom_site_label
_atom_site_type_symbol
_atom_site_fract_x
_atom_site_fract_y
_atom_site_fract_z
_atom_site_U_iso_or_equiv
_atom_site_adp_type
_atom_site_occupancy
_atom_site_symmetry_multiplicity
_atom_site_calc_flag
_atom_site_refinement_flags
_atom_site_disorder_assembly
_atom_site_disorder_group
O1 O 0.57659(8) 0.52269(10) 0.19270(7) 0.0551(3) Uani 1 1 d . . .
C1 C 0.72609(11) 0.63911(15) 0.26284(9) 0.0502(4) Uani 1 1 d . . .
C2 C 0.78323(11) 0.74979(16) 0.26212(9) 0.0529(4) Uani 1 1 d . . .
H2A H 0.8436 0.7576 0.3058 0.064 Uiso 1 1 calc R . .
C3 C 0.75554(11) 0.84959(16) 0.20008(10) 0.0529(4) Uani 1 1 d . . .
C4 C 0.66659(11) 0.83476(16) 0.13418(10) 0.0528(4) Uani 1 1 d . . .
H4A H 0.6470 0.8992 0.0912 0.063 Uiso 1 1 calc R . .
C5 C 0.60575(10) 0.72627(15) 0.13041(9) 0.0485(4) Uani 1 1 d . . .
C6 C 0.51468(11) 0.70116(16) 0.05636(10) 0.0539(4) Uani 1 1 d . . .
C7 C 0.45124(11) 0.61076(17) 0.06557(11) 0.0555(4) Uani 1 1 d . . .
C8 C 0.47450(11) 0.55073(17) 0.15311(11) 0.0575(4) Uani 1 1 d . . .
C9 C 0.63547(10) 0.63132(14) 0.19625(9) 0.0477(4) Uani 1 1 d . . .
C10 C 0.35908(12) 0.56732(19) -0.00537(12) 0.0641(5) Uani 1 1 d . . .
H10A H 0.3663 0.5867 -0.0609 0.077 Uiso 1 1 calc R . .
H10B H 0.3523 0.4719 -0.0017 0.077 Uiso 1 1 calc R . .
C11 C 0.26694(11) 0.63234(17) -0.00219(11) 0.0599(4) Uani 1 1 d . . .
H11A H 0.2733 0.7188 0.0189 0.072 Uiso 1 1 calc R . .
C12 C 0.17862(12) 0.58125(19) -0.02570(12) 0.0635(5) Uani 1 1 d . . .
C13 C 0.15643(18) 0.4424(3) -0.0591(2) 0.1192(11) Uani 1 1 d . . .
H13A H 0.2160 0.3996 -0.0585 0.179 Uiso 1 1 calc R . .
H13B H 0.1112 0.4446 -0.1172 0.179 Uiso 1 1 calc R . .
H13C H 0.1279 0.3939 -0.0230 0.179 Uiso 1 1 calc R . .
C14 C 0.09221(13) 0.6612(3) -0.02308(15) 0.0851(6) Uani 1 1 d . . .
H14A H 0.1137 0.7480 -0.0006 0.128 Uiso 1 1 calc R . .
H14B H 0.0618 0.6177 0.0135 0.128 Uiso 1 1 calc R . .
H14C H 0.0457 0.6689 -0.0805 0.128 Uiso 1 1 calc R . .
C15 C 0.42343(15) 0.5942(2) 0.21478(15) 0.0784(6) Uani 1 1 d . . .
H15A H 0.4629 0.6063 0.2750 0.094 Uiso 1 1 calc R . .
H15B H 0.3685 0.6548 0.1934 0.094 Uiso 1 1 calc R . .
C16 C 0.41112(16) 0.4555(2) 0.17903(15) 0.0802(6) Uani 1 1 d . . .
H16A H 0.4429 0.3840 0.2179 0.096 Uiso 1 1 calc R . .
H16B H 0.3485 0.4325 0.1363 0.096 Uiso 1 1 calc R . .
C17 C 0.50134(13) 0.7751(2) -0.02674(12) 0.0718(5) Uani 1 1 d . . .
H17A H 0.4401 0.7501 -0.0691 0.108 Uiso 1 1 calc R . .
H17B H 0.5541 0.7535 -0.0476 0.108 Uiso 1 1 calc R . .
H17C H 0.5014 0.8689 -0.0164 0.108 Uiso 1 1 calc R . .
C18 C 0.82453(13) 0.96743(19) 0.20559(12) 0.0652(5) Uani 1 1 d . . .
C19 C 0.7733(2) 1.0807(3) 0.14580(16) 0.1106(10) Uani 1 1 d . . .
H19A H 0.7513 1.0501 0.0870 0.166 Uiso 1 1 calc R . .
H19B H 0.8184 1.1530 0.1519 0.166 Uiso 1 1 calc R . .
H19C H 0.7181 1.1102 0.1609 0.166 Uiso 1 1 calc R . .
C20 C 0.85680(15) 1.0276(2) 0.29706(14) 0.0781(6) Uani 1 1 d . . .
H20A H 0.8004 1.0604 0.3090 0.117 Uiso 1 1 calc R . .
H20B H 0.9017 1.0993 0.3006 0.117 Uiso 1 1 calc R . .
H20C H 0.8885 0.9606 0.3386 0.117 Uiso 1 1 calc R . .
C21 C 0.9145(2) 0.9180(3) 0.1871(3) 0.1358(14) Uani 1 1 d . . .
H21A H 0.8951 0.8805 0.1300 0.204 Uiso 1 1 calc R . .
H21B H 0.9468 0.8515 0.2287 0.204 Uiso 1 1 calc R . .
H21C H 0.9585 0.9909 0.1907 0.204 Uiso 1 1 calc R . .
C22 C 0.76128(14) 0.53033(17) 0.33249(11) 0.0624(5) Uani 1 1 d . . .
C23 C 0.68845(19) 0.5154(3) 0.38148(14) 0.0901(7) Uani 1 1 d . . .
H23A H 0.6247 0.4947 0.3414 0.135 Uiso 1 1 calc R . .
H23B H 0.6853 0.5970 0.4107 0.135 Uiso 1 1 calc R . .
H23C H 0.7096 0.4450 0.4231 0.135 Uiso 1 1 calc R . .
C24 C 0.77116(17) 0.39933(19) 0.28928(15) 0.0822(6) Uani 1 1 d . . .
H24A H 0.7089 0.3755 0.2479 0.123 Uiso 1 1 calc R . .
H24B H 0.7922 0.3310 0.3324 0.123 Uiso 1 1 calc R . .
H24C H 0.8186 0.4091 0.2605 0.123 Uiso 1 1 calc R . .
C25 C 0.86197(17) 0.5640(2) 0.39861(14) 0.0870(7) Uani 1 1 d . . .
H25A H 0.9089 0.5745 0.3693 0.130 Uiso 1 1 calc R . .
H25B H 0.8825 0.4935 0.4401 0.130 Uiso 1 1 calc R . .
H25C H 0.8574 0.6452 0.4277 0.130 Uiso 1 1 calc R . .

loop_
_atom_site_aniso_label
_atom_site_aniso_U_11
_atom_site_aniso_U_22
_atom_site_aniso_U_33
_atom_site_aniso_U_23
_atom_site_aniso_U_13
_atom_site_aniso_U_12
O1 0.0531(6) 0.0512(6) 0.0633(7) 0.0044(5) 0.0222(5) -0.0035(4)
C1 0.0541(8) 0.0500(8) 0.0475(8) 0.0006(6) 0.0182(6) 0.0052(6)
C2 0.0477(8) 0.0572(9) 0.0496(8) -0.0014(6) 0.0106(6) 0.0008(6)
C3 0.0511(8) 0.0551(9) 0.0519(8) -0.0008(6) 0.0165(6) -0.0045(6)
C4 0.0525(8) 0.0535(8) 0.0501(8) 0.0062(6) 0.0142(6) -0.0012(6)
C5 0.0450(7) 0.0518(8) 0.0493(8) 0.0007(6) 0.0163(6) 0.0006(6)
C6 0.0460(8) 0.0585(9) 0.0547(9) 0.0001(7) 0.0135(6) 0.0013(6)
C7 0.0449(8) 0.0589(9) 0.0629(9) -0.0064(7) 0.0185(7) -0.0011(7)
C8 0.0501(8) 0.0575(9) 0.0694(10) -0.0031(7) 0.0258(7) -0.0058(7)
C9 0.0491(8) 0.0469(8) 0.0509(8) -0.0014(6) 0.0218(6) 0.0004(6)
C10 0.0495(9) 0.0696(10) 0.0712(10) -0.0129(8) 0.0175(8) -0.0067(7)
C11 0.0514(9) 0.0555(9) 0.0673(10) -0.0058(7) 0.0126(7) -0.0036(7)
C12 0.0495(9) 0.0702(11) 0.0651(10) -0.0034(8) 0.0116(7) -0.0049(7)
C13 0.0651(13) 0.0910(17) 0.189(3) -0.0439(19) 0.0263(16) -0.0222(12)
C14 0.0504(10) 0.1016(16) 0.0932(15) -0.0076(12) 0.0106(9) 0.0057(10)
C15 0.0738(12) 0.0896(14) 0.0856(13) -0.0013(10) 0.0449(10) 0.0001(10)
C16 0.0696(12) 0.0832(13) 0.0962(14) 0.0076(11) 0.0388(10) -0.0162(10)
C17 0.0610(10) 0.0821(12) 0.0604(10) 0.0116(9) 0.0043(8) -0.0076(9)
C18 0.0600(9) 0.0655(10) 0.0675(10) 0.0013(8) 0.0178(8) -0.0152(8)
C19 0.129(2) 0.0844(15) 0.0867(15) 0.0255(12) -0.0066(14) -0.0488(15)
C20 0.0706(11) 0.0673(12) 0.0815(13) -0.0030(9) 0.0057(9) -0.0123(9)
C21 0.120(2) 0.121(2) 0.211(4) -0.041(2) 0.114(3) -0.0468(19)
C22 0.0700(10) 0.0566(9) 0.0569(9) 0.0093(7) 0.0164(8) 0.0082(8)
C23 0.1104(17) 0.0981(16) 0.0691(12) 0.0293(11) 0.0398(12) 0.0131(13)
C24 0.0954(14) 0.0569(10) 0.0882(14) 0.0093(9) 0.0227(11) 0.0171(10)
C25 0.0898(14) 0.0786(13) 0.0721(12) 0.0179(10) -0.0004(10) 0.0107(11)

_geom_special_details            
; 
 All esds (except the esd in the dihedral angle between two l.s. planes) 
 are estimated using the full covariance matrix.  The cell esds are taken 
 into account individually in the estimation of esds in distances, angles 
 and torsion angles; correlations between esds in cell parameters are only 
 used when they are defined by crystal symmetry.  An approximate (isotropic) 
 treatment of cell esds is used for estimating esds involving l.s. planes. 
;

loop_
_geom_bond_atom_site_label_1
_geom_bond_atom_site_label_2
_geom_bond_distance
_geom_bond_site_symmetry_2
_geom_bond_publ_flag
O1 C9 1.3757(18) . ?
O1 C8 1.4291(19) . ?
C1 C2 1.390(2) . ?
C1 C9 1.401(2) . ?
C1 C22 1.542(2) . ?
C2 C3 1.391(2) . ?
C2 H2A 0.9300 . ?
C3 C4 1.385(2) . ?
C3 C18 1.534(2) . ?
C4 C5 1.391(2) . ?
C4 H4A 0.9300 . ?
C5 C9 1.398(2) . ?
C5 C6 1.485(2) . ?
C6 C7 1.337(2) . ?
C6 C17 1.508(2) . ?
C7 C8 1.489(2) . ?
C7 C10 1.512(2) . ?
C8 C16 1.483(2) . ?
C8 C15 1.503(2) . ?
C10 C11 1.502(2) . ?
C10 H10A 0.9700 . ?
C10 H10B 0.9700 . ?
C11 C12 1.310(2) . ?
C11 H11A 0.9300 . ?
C12 C13 1.497(3) . ?
C12 C14 1.499(3) . ?
C13 H13A 0.9600 . ?
C13 H13B 0.9600 . ?
C13 H13C 0.9600 . ?
C14 H14A 0.9600 . ?
C14 H14B 0.9600 . ?
C14 H14C 0.9600 . ?
C15 C16 1.502(3) . ?
C15 H15A 0.9700 . ?
C15 H15B 0.9700 . ?
C16 H16A 0.9700 . ?
C16 H16B 0.9700 . ?
C17 H17A 0.9600 . ?
C17 H17B 0.9600 . ?
C17 H17C 0.9600 . ?
C18 C21 1.516(3) . ?
C18 C19 1.525(3) . ?
C18 C20 1.539(3) . ?
C19 H19A 0.9600 . ?
C19 H19B 0.9600 . ?
C19 H19C 0.9600 . ?
C20 H20A 0.9600 . ?
C20 H20B 0.9600 . ?
C20 H20C 0.9600 . ?
C21 H21A 0.9600 . ?
C21 H21B 0.9600 . ?
C21 H21C 0.9600 . ?
C22 C24 1.527(3) . ?
C22 C23 1.531(3) . ?
C22 C25 1.536(3) . ?
C23 H23A 0.9600 . ?
C23 H23B 0.9600 . ?
C23 H23C 0.9600 . ?
C24 H24A 0.9600 . ?
C24 H24B 0.9600 . ?
C24 H24C 0.9600 . ?
C25 H25A 0.9600 . ?
C25 H25B 0.9600 . ?
C25 H25C 0.9600 . ?

loop_
_geom_angle_atom_site_label_1
_geom_angle_atom_site_label_2
_geom_angle_atom_site_label_3
_geom_angle
_geom_angle_site_symmetry_1
_geom_angle_site_symmetry_3
_geom_angle_publ_flag
C9 O1 C8 113.17(12) . . ?
C2 C1 C9 116.28(13) . . ?
C2 C1 C22 121.73(14) . . ?
C9 C1 C22 121.99(14) . . ?
C1 C2 C3 123.98(14) . . ?
C1 C2 H2A 118.0 . . ?
C3 C2 H2A 118.0 . . ?
C4 C3 C2 117.31(14) . . ?
C4 C3 C18 123.11(14) . . ?
C2 C3 C18 119.55(14) . . ?
C3 C4 C5 121.90(14) . . ?
C3 C4 H4A 119.0 . . ?
C5 C4 H4A 119.0 . . ?
C4 C5 C9 118.41(13) . . ?
C4 C5 C6 123.04(14) . . ?
C9 C5 C6 118.37(13) . . ?
C7 C6 C5 118.58(14) . . ?
C7 C6 C17 123.59(14) . . ?
C5 C6 C17 117.77(14) . . ?
C6 C7 C8 116.29(14) . . ?
C6 C7 C10 124.90(16) . . ?
C8 C7 C10 118.80(14) . . ?
O1 C8 C16 112.71(15) . . ?
O1 C8 C7 112.63(13) . . ?
C16 C8 C7 125.19(16) . . ?
O1 C8 C15 114.67(15) . . ?
C16 C8 C15 60.38(14) . . ?
C7 C8 C15 121.80(16) . . ?
O1 C9 C5 118.99(13) . . ?
O1 C9 C1 118.86(13) . . ?
C5 C9 C1 122.03(13) . . ?
C11 C10 C7 114.32(14) . . ?
C11 C10 H10A 108.7 . . ?
C7 C10 H10A 108.7 . . ?
C11 C10 H10B 108.7 . . ?
C7 C10 H10B 108.7 . . ?
H10A C10 H10B 107.6 . . ?
C12 C11 C10 127.46(16) . . ?
C12 C11 H11A 116.3 . . ?
C10 C11 H11A 116.3 . . ?
C11 C12 C13 122.91(18) . . ?
C11 C12 C14 121.41(18) . . ?
C13 C12 C14 115.65(17) . . ?
C12 C13 H13A 109.5 . . ?
C12 C13 H13B 109.5 . . ?
H13A C13 H13B 109.5 . . ?
C12 C13 H13C 109.5 . . ?
H13A C13 H13C 109.5 . . ?
H13B C13 H13C 109.5 . . ?
C12 C14 H14A 109.5 . . ?
C12 C14 H14B 109.5 . . ?
H14A C14 H14B 109.5 . . ?
C12 C14 H14C 109.5 . . ?
H14A C14 H14C 109.5 . . ?
H14B C14 H14C 109.5 . . ?
C16 C15 C8 59.16(12) . . ?
C16 C15 H15A 117.9 . . ?
C8 C15 H15A 117.9 . . ?
C16 C15 H15B 117.9 . . ?
C8 C15 H15B 117.9 . . ?
H15A C15 H15B 115.0 . . ?
C8 C16 C15 60.47(12) . . ?
C8 C16 H16A 117.7 . . ?
C15 C16 H16A 117.7 . . ?
C8 C16 H16B 117.7 . . ?
C15 C16 H16B 117.7 . . ?
H16A C16 H16B 114.8 . . ?
C6 C17 H17A 109.5 . . ?
C6 C17 H17B 109.5 . . ?
H17A C17 H17B 109.5 . . ?
C6 C17 H17C 109.5 . . ?
H17A C17 H17C 109.5 . . ?
H17B C17 H17C 109.5 . . ?
C21 C18 C19 112.4(2) . . ?
C21 C18 C3 108.64(17) . . ?
C19 C18 C3 111.96(16) . . ?
C21 C18 C20 108.9(2) . . ?
C19 C18 C20 104.87(18) . . ?
C3 C18 C20 109.98(15) . . ?
C18 C19 H19A 109.5 . . ?
C18 C19 H19B 109.5 . . ?
H19A C19 H19B 109.5 . . ?
C18 C19 H19C 109.5 . . ?
H19A C19 H19C 109.5 . . ?
H19B C19 H19C 109.5 . . ?
C18 C20 H20A 109.5 . . ?
C18 C20 H20B 109.5 . . ?
H20A C20 H20B 109.5 . . ?
C18 C20 H20C 109.5 . . ?
H20A C20 H20C 109.5 . . ?
H20B C20 H20C 109.5 . . ?
C18 C21 H21A 109.5 . . ?
C18 C21 H21B 109.5 . . ?
H21A C21 H21B 109.5 . . ?
C18 C21 H21C 109.5 . . ?
H21A C21 H21C 109.5 . . ?
H21B C21 H21C 109.5 . . ?
C24 C22 C23 110.25(18) . . ?
C24 C22 C25 107.77(16) . . ?
C23 C22 C25 107.93(17) . . ?
C24 C22 C1 109.20(14) . . ?
C23 C22 C1 110.13(15) . . ?
C25 C22 C1 111.53(15) . . ?
C22 C23 H23A 109.5 . . ?
C22 C23 H23B 109.5 . . ?
H23A C23 H23B 109.5 . . ?
C22 C23 H23C 109.5 . . ?
H23A C23 H23C 109.5 . . ?
H23B C23 H23C 109.5 . . ?
C22 C24 H24A 109.5 . . ?
C22 C24 H24B 109.5 . . ?
H24A C24 H24B 109.5 . . ?
C22 C24 H24C 109.5 . . ?
H24A C24 H24C 109.5 . . ?
H24B C24 H24C 109.5 . . ?
C22 C25 H25A 109.5 . . ?
C22 C25 H25B 109.5 . . ?
H25A C25 H25B 109.5 . . ?
C22 C25 H25C 109.5 . . ?
H25A C25 H25C 109.5 . . ?
H25B C25 H25C 109.5 . . ?

loop_
_geom_torsion_atom_site_label_1
_geom_torsion_atom_site_label_2
_geom_torsion_atom_site_label_3
_geom_torsion_atom_site_label_4
_geom_torsion
_geom_torsion_site_symmetry_1
_geom_torsion_site_symmetry_2
_geom_torsion_site_symmetry_3
_geom_torsion_site_symmetry_4
_geom_torsion_publ_flag
C9 C1 C2 C3 -0.3(2) . . . . ?
C22 C1 C2 C3 179.00(15) . . . . ?
C1 C2 C3 C4 -1.7(2) . . . . ?
C1 C2 C3 C18 -179.97(15) . . . . ?
C2 C3 C4 C5 1.3(2) . . . . ?
C18 C3 C4 C5 179.49(15) . . . . ?
C3 C4 C5 C9 1.0(2) . . . . ?
C3 C4 C5 C6 -174.03(14) . . . . ?
C4 C5 C6 C7 -166.91(15) . . . . ?
C9 C5 C6 C7 18.0(2) . . . . ?
C4 C5 C6 C17 15.9(2) . . . . ?
C9 C5 C6 C17 -159.23(15) . . . . ?
C5 C6 C7 C8 4.9(2) . . . . ?
C17 C6 C7 C8 -178.06(16) . . . . ?
C5 C6 C7 C10 -175.62(14) . . . . ?
C17 C6 C7 C10 1.4(3) . . . . ?
C9 O1 C8 C16 -157.41(15) . . . . ?
C9 O1 C8 C7 54.23(17) . . . . ?
C9 O1 C8 C15 -90.83(17) . . . . ?
C6 C7 C8 O1 -40.5(2) . . . . ?
C10 C7 C8 O1 139.92(14) . . . . ?
C6 C7 C8 C16 175.78(18) . . . . ?
C10 C7 C8 C16 -3.8(3) . . . . ?
C6 C7 C8 C15 101.71(19) . . . . ?
C10 C7 C8 C15 -77.8(2) . . . . ?
C8 O1 C9 C5 -32.09(18) . . . . ?
C8 O1 C9 C1 151.81(14) . . . . ?
C4 C5 C9 O1 -179.17(13) . . . . ?
C6 C5 C9 O1 -3.9(2) . . . . ?
C4 C5 C9 C1 -3.2(2) . . . . ?
C6 C5 C9 C1 172.12(13) . . . . ?
C2 C1 C9 O1 178.77(12) . . . . ?
C22 C1 C9 O1 -0.5(2) . . . . ?
C2 C1 C9 C5 2.8(2) . . . . ?
C22 C1 C9 C5 -176.50(14) . . . . ?
C6 C7 C10 C11 -99.4(2) . . . . ?
C8 C7 C10 C11 80.1(2) . . . . ?
C7 C10 C11 C12 -147.80(19) . . . . ?
C10 C11 C12 C13 1.4(3) . . . . ?
C10 C11 C12 C14 -176.76(19) . . . . ?
O1 C8 C15 C16 -103.15(18) . . . . ?
C7 C8 C15 C16 115.31(19) . . . . ?
O1 C8 C16 C15 106.41(18) . . . . ?
C7 C8 C16 C15 -109.9(2) . . . . ?
C4 C3 C18 C21 -109.9(2) . . . . ?
C2 C3 C18 C21 68.3(3) . . . . ?
C4 C3 C18 C19 14.9(3) . . . . ?
C2 C3 C18 C19 -166.9(2) . . . . ?
C4 C3 C18 C20 131.07(17) . . . . ?
C2 C3 C18 C20 -50.8(2) . . . . ?
C2 C1 C22 C24 -117.27(18) . . . . ?
C9 C1 C22 C24 62.0(2) . . . . ?
C2 C1 C22 C23 121.54(18) . . . . ?
C9 C1 C22 C23 -59.2(2) . . . . ?
C2 C1 C22 C25 1.7(2) . . . . ?
C9 C1 C22 C25 -179.02(16) . . . . ?

_diffrn_measured_fraction_theta_max 0.988
_diffrn_reflns_theta_full        66.47
_diffrn_measured_fraction_theta_full 0.988
_refine_diff_density_max         0.268
_refine_diff_density_min         -0.220
_refine_diff_density_rms         0.051
####################################################################### 
# 
# This file contains crystal structure data downloaded from the 
# Cambridge Structural Database (CSD) hosted by the Cambridge 
# Crystallographic Data Centre (CCDC).
# 
# Full information about CCDC data access policies and citation 
# guidelines are available at http://www.ccdc.cam.ac.uk/access/V1 
# 
# Audit and citation data items may have been added by the CCDC. 
# Please retain this information to preserve the provenance of 
# this file and to allow appropriate attribution of the data. 
# 
#######################################################################

data_cd214202
_database_code_depnum_ccdc_archive 'CCDC 996502'
_audit_update_record             
;
2014-04-10 deposited with the CCDC.
2015-06-23 downloaded from the CCDC.
;

_audit_creation_method           SHELXL-2013
_chemical_name_systematic        
; 
 ? 
;
_chemical_name_common            ?
_chemical_melting_point          ?
_chemical_formula_moiety         ?
_chemical_formula_sum            'C28 H34 O'
_chemical_formula_weight         386.55

loop_
_atom_type_symbol
_atom_type_description
_atom_type_scat_dispersion_real
_atom_type_scat_dispersion_imag
_atom_type_scat_source
C C 0.0033 0.0016 'International Tables Vol C Tables 4.2.6.8 and 6.1.1.4'
H H 0.0000 0.0000 'International Tables Vol C Tables 4.2.6.8 and 6.1.1.4'
O O 0.0106 0.0060 'International Tables Vol C Tables 4.2.6.8 and 6.1.1.4'

_space_group_crystal_system      monoclinic
_space_group_IT_number           15
_space_group_name_H-M_alt        'C 2/c'
_space_group_name_Hall           '-C 2yc'

_shelx_space_group_comment       
; 
The symmetry employed for this shelxl refinement is uniquely defined 
by the following loop, which should always be used as a source of 
symmetry information in preference to the above space-group names. 
They are only intended as comments. 
;

loop_
_space_group_symop_operation_xyz
'x, y, z'
'-x, y, -z+1/2'
'x+1/2, y+1/2, z'
'-x+1/2, y+1/2, -z+1/2'
'-x, -y, -z'
'x, -y, z-1/2'
'-x+1/2, -y+1/2, -z'
'x+1/2, -y+1/2, z-1/2'

_cell_length_a                   23.302(4)
_cell_length_b                   11.4445(17)
_cell_length_c                   18.904(3)
_cell_angle_alpha                90
_cell_angle_beta                 104.415(6)
_cell_angle_gamma                90
_cell_volume                     4882.7(14)
_cell_formula_units_Z            8
_cell_measurement_temperature    293(2)
_cell_measurement_reflns_used    1100
_cell_measurement_theta_min      4.450
_cell_measurement_theta_max      38.031

_exptl_crystal_description       prismatic
_exptl_crystal_colour            colorless
_exptl_crystal_density_meas      ?
_exptl_crystal_density_method    ?
_exptl_crystal_density_diffrn    1.052
_exptl_crystal_F_000             1680
_exptl_transmission_factor_min   ?
_exptl_transmission_factor_max   ?
_exptl_crystal_size_max          0.211
_exptl_crystal_size_mid          0.165
_exptl_crystal_size_min          0.123
_exptl_absorpt_coefficient_mu    0.062
_shelx_estimated_absorpt_T_min   ?
_shelx_estimated_absorpt_T_max   ?
_exptl_absorpt_correction_type   multi-scan
_exptl_absorpt_correction_T_min  0.5492
_exptl_absorpt_correction_T_max  0.7457
_exptl_absorpt_process_details   sadabs

_exptl_special_details           
; 
 ? 
;

_diffrn_ambient_temperature      293(2)
_diffrn_radiation_wavelength     0.71073
_diffrn_radiation_type           MoK\a
_diffrn_source                   ?
_diffrn_measurement_device_type  'CCD area detector'
_diffrn_measurement_method       'phi and omega scans'
_diffrn_detector_area_resol_mean ?
_diffrn_reflns_number            13918
_diffrn_reflns_av_unetI/netI     0.0658
_diffrn_reflns_av_R_equivalents  0.0626
_diffrn_reflns_limit_h_min       -28
_diffrn_reflns_limit_h_max       28
_diffrn_reflns_limit_k_min       -13
_diffrn_reflns_limit_k_max       7
_diffrn_reflns_limit_l_min       -22
_diffrn_reflns_limit_l_max       22
_diffrn_reflns_theta_min         1.805
_diffrn_reflns_theta_max         25.489
_diffrn_reflns_theta_full        25.242
_diffrn_measured_fraction_theta_max 1.000
_diffrn_measured_fraction_theta_full 1.000
_diffrn_reflns_Laue_measured_fraction_max 1.000
_diffrn_reflns_Laue_measured_fraction_full 1.000
_diffrn_reflns_point_group_measured_fraction_max 1.000
_diffrn_reflns_point_group_measured_fraction_full 1.000
_reflns_number_total             4543
_reflns_number_gt                2529
_reflns_threshold_expression     'I > 2\s(I)'
_reflns_Friedel_coverage         0.000
_reflns_Friedel_fraction_max     .
_reflns_Friedel_fraction_full    .

_reflns_special_details          
; 
 Reflections were merged by SHELXL according to the crystal 
 class for the calculation of statistics and refinement. 
  
 _reflns_Friedel_fraction is defined as the number of unique 
 Friedel pairs measured divided by the number that would be 
 possible theoretically, ignoring centric projections and 
 systematic absences. 
;

_computing_data_collection       'Bruker SMART'
_computing_cell_refinement       'Bruker SMART'
_computing_data_reduction        'Bruker SHELXTL'
_computing_structure_solution    'Bruker SHELXTL'
_computing_structure_refinement  'SHELXL-2013 (Sheldrick, 2013)'
_computing_molecular_graphics    'Bruker SHELXTL'
_computing_publication_material  'Bruker SHELXTL'

_refine_special_details          
; 
 ? 
;
_refine_ls_structure_factor_coef Fsqd
_refine_ls_matrix_type           full
_refine_ls_weighting_scheme      calc
_refine_ls_weighting_details     
'w=1/[\s^2^(Fo^2^)+(0.0912P)^2^+2.1228P] where P=(Fo^2^+2Fc^2^)/3'
_atom_sites_solution_primary     ?
_atom_sites_solution_secondary   ?
_atom_sites_solution_hydrogens   mixed
_refine_ls_hydrogen_treatment    constr
_refine_ls_extinction_method     SHELXL
_refine_ls_extinction_coef       0.0016(4)
_refine_ls_extinction_expression Fc^*^=kFc[1+0.001xFc^2^\l^3^/sin(2\q)]^-1/4^
_refine_ls_number_reflns         4543
_refine_ls_number_parameters     317
_refine_ls_number_restraints     70
_refine_ls_R_factor_all          0.1226
_refine_ls_R_factor_gt           0.0669
_refine_ls_wR_factor_ref         0.2100
_refine_ls_wR_factor_gt          0.1756
_refine_ls_goodness_of_fit_ref   1.029
_refine_ls_restrained_S_all      1.055
_refine_ls_shift/su_max          0.017
_refine_ls_shift/su_mean         0.000

loop_
_atom_site_label
_atom_site_type_symbol
_atom_site_fract_x
_atom_site_fract_y
_atom_site_fract_z
_atom_site_U_iso_or_equiv
_atom_site_adp_type
_atom_site_occupancy
_atom_site_site_symmetry_order
_atom_site_calc_flag
_atom_site_refinement_flags_posn
_atom_site_refinement_flags_adp
_atom_site_refinement_flags_occupancy
_atom_site_disorder_assembly
_atom_site_disorder_group
O1 O 0.44108(8) 0.75800(16) 0.10506(9) 0.0599(5) Uani 1 1 d . . . . .
C1 C 0.40758(10) 0.7984(2) 0.15124(13) 0.0472(6) Uani 1 1 d . . . . .
C2 C 0.40131(11) 0.9188(2) 0.15944(14) 0.0510(7) Uani 1 1 d . . . . .
C3 C 0.36769(11) 0.9531(2) 0.20715(14) 0.0549(7) Uani 1 1 d . . . . .
H3 H 0.3631 1.0328 0.2138 0.066 Uiso 1 1 calc R U . . .
C4 C 0.34055(11) 0.8766(2) 0.24546(14) 0.0515(7) Uani 1 1 d . . . . .
C5 C 0.34594(11) 0.7592(2) 0.23270(14) 0.0532(7) Uani 1 1 d . . . . .
H5 H 0.3272 0.7057 0.2565 0.064 Uiso 1 1 calc R U . . .
C6 C 0.37831(10) 0.7179(2) 0.18550(13) 0.0471(6) Uani 1 1 d . . . . .
C7 C 0.37810(11) 0.5894(2) 0.17003(15) 0.0513(7) Uani 1 1 d . . . . .
C8 C 0.39889(12) 0.5166(2) 0.22437(16) 0.0557(7) Uani 1 1 d . . . . .
C9 C 0.41759(13) 0.4462(3) 0.27743(17) 0.0658(8) Uani 1 1 d . . . . .
C10 C 0.46626(16) 0.3781(3) 0.3239(2) 0.0952(12) Uani 1 1 d . . . . .
H10A H 0.4978 0.4207 0.3571 0.114 Uiso 1 1 calc R U . . .
H10B H 0.4787 0.3075 0.3036 0.114 Uiso 1 1 calc R U . . .
C11 C 0.40586(16) 0.3788(3) 0.3391(2) 0.0907(11) Uani 1 1 d . . . . .
H11A H 0.3819 0.3087 0.3278 0.109 Uiso 1 1 calc R U . . .
H11B H 0.4010 0.4219 0.3814 0.109 Uiso 1 1 calc R U . . .
C12 C 0.34857(12) 0.5460(2) 0.09573(16) 0.0566(7) Uani 1 1 d . . . . .
C13 C 0.31640(15) 0.6193(3) 0.04215(19) 0.0839(10) Uani 1 1 d . . . . .
H13 H 0.3149 0.6989 0.0514 0.101 Uiso 1 1 calc R U . . .
C14 C 0.28646(18) 0.5755(4) -0.0249(2) 0.1041(13) Uani 1 1 d . . . . .
H14 H 0.2651 0.6260 -0.0603 0.125 Uiso 1 1 calc R U . . .
C15 C 0.28785(19) 0.4595(4) -0.0398(2) 0.1020(13) Uani 1 1 d . . . . .
H15 H 0.2673 0.4304 -0.0850 0.122 Uiso 1 1 calc R U . . .
C16 C 0.3199(2) 0.3859(4) 0.0125(2) 0.1023(13) Uani 1 1 d . . . . .
H16 H 0.3213 0.3065 0.0028 0.123 Uiso 1 1 calc R U . . .
C17 C 0.35011(16) 0.4288(3) 0.07912(18) 0.0778(9) Uani 1 1 d . . . . .
H17 H 0.3721 0.3778 0.1138 0.093 Uiso 1 1 calc R U . . .
C18 C 0.49646(13) 0.7052(3) 0.14270(18) 0.0775(10) Uani 1 1 d D . . . .
H18A H 0.4889 0.6389 0.1710 0.093 Uiso 1 1 d R U . A 1
H18B H 0.5197 0.7617 0.1761 0.093 Uiso 1 1 d R U . A 1
C19 C 0.5301(5) 0.6671(12) 0.0917(6) 0.094(2) Uani 0.7 1 d D U P B 1
H19 H 0.5648 0.6260 0.1118 0.112 Uiso 0.7 1 calc R U P B 1
C20 C 0.5181(3) 0.6829(6) 0.0230(3) 0.1074(19) Uani 0.7 1 d D U P B 1
H20A H 0.4840 0.7233 -0.0003 0.129 Uiso 0.7 1 calc R U P B 1
H20B H 0.5433 0.6540 -0.0040 0.129 Uiso 0.7 1 calc R U P B 1
C19' C 0.5373(12) 0.686(3) 0.0920(14) 0.101(3) Uani 0.3 1 d D U P B 2
H19' H 0.5765 0.7086 0.0974 0.121 Uiso 0.3 1 calc R U P B 2
C20' C 0.5021(8) 0.6282(15) 0.0392(10) 0.113(3) Uani 0.3 1 d D U P B 2
H20C H 0.4635 0.6115 0.0414 0.136 Uiso 0.3 1 calc R U P B 2
H20D H 0.5155 0.6038 -0.0008 0.136 Uiso 0.3 1 calc R U P B 2
C21 C 0.42713(13) 1.0088(3) 0.11533(17) 0.0658(8) Uani 1 1 d . . . . .
C22 C 0.41122(19) 1.1349(3) 0.1331(3) 0.1076(13) Uani 1 1 d . . . . .
H22A H 0.4274 1.1893 0.1045 0.161 Uiso 1 1 calc R U . . .
H22B H 0.4275 1.1504 0.1841 0.161 Uiso 1 1 calc R U . . .
H22C H 0.3689 1.1434 0.1217 0.161 Uiso 1 1 calc R U . . .
C23 C 0.49464(15) 1.0015(3) 0.1317(2) 0.0913(11) Uani 1 1 d . . . . .
H23A H 0.5058 0.9309 0.1112 0.137 Uiso 1 1 calc R U . . .
H23B H 0.5110 1.0014 0.1836 0.137 Uiso 1 1 calc R U . . .
H23C H 0.5095 1.0677 0.1106 0.137 Uiso 1 1 calc R U . . .
C24 C 0.40018(18) 0.9892(3) 0.03412(19) 0.1001(13) Uani 1 1 d . . . . .
H24A H 0.4164 1.0448 0.0064 0.150 Uiso 1 1 calc R U . . .
H24B H 0.3580 0.9991 0.0237 0.150 Uiso 1 1 calc R U . . .
H24C H 0.4091 0.9115 0.0211 0.150 Uiso 1 1 calc R U . . .
C25 C 0.30323(13) 0.9201(3) 0.29611(16) 0.0640(8) Uani 1 1 d . . . . .
C26 C 0.3187(3) 0.8485(8) 0.3688(3) 0.088(2) Uani 0.6 1 d . U P C 1
H26A H 0.3598 0.8588 0.3927 0.132 Uiso 0.6 1 calc R U P C 1
H26B H 0.3108 0.7672 0.3582 0.132 Uiso 0.6 1 calc R U P C 1
H26C H 0.2949 0.8757 0.4003 0.132 Uiso 0.6 1 calc R U P C 1
C27 C 0.2374(3) 0.8963(7) 0.2574(4) 0.101(2) Uani 0.6 1 d . U P C 1
H27A H 0.2125 0.9259 0.2868 0.151 Uiso 0.6 1 calc R U P C 1
H27B H 0.2313 0.8137 0.2506 0.151 Uiso 0.6 1 calc R U P C 1
H27C H 0.2277 0.9346 0.2107 0.151 Uiso 0.6 1 calc R U P C 1
C28 C 0.3110(4) 1.0484(9) 0.3168(6) 0.110(3) Uani 0.6 1 d . U P C 1
H28A H 0.3523 1.0649 0.3362 0.166 Uiso 0.6 1 calc R U P C 1
H28B H 0.2898 1.0657 0.3529 0.166 Uiso 0.6 1 calc R U P C 1
H28C H 0.2959 1.0956 0.2742 0.166 Uiso 0.6 1 calc R U P C 1
C26' C 0.2857(6) 0.8303(14) 0.3409(8) 0.110(3) Uani 0.4 1 d . U P C 2
H26D H 0.2535 0.7857 0.3117 0.166 Uiso 0.4 1 calc R U P C 2
H26E H 0.2733 0.8662 0.3805 0.166 Uiso 0.4 1 calc R U P C 2
H26F H 0.3187 0.7795 0.3600 0.166 Uiso 0.4 1 calc R U P C 2
C27' C 0.2499(5) 0.9869(12) 0.2497(7) 0.116(3) Uani 0.4 1 d . U P C 2
H27D H 0.2405 0.9574 0.2007 0.174 Uiso 0.4 1 calc R U P C 2
H27E H 0.2593 1.0685 0.2494 0.174 Uiso 0.4 1 calc R U P C 2
H27F H 0.2164 0.9766 0.2701 0.174 Uiso 0.4 1 calc R U P C 2
C28' C 0.3407(7) 1.0176(15) 0.3454(9) 0.120(4) Uani 0.4 1 d . U P C 2
H28D H 0.3145 1.0742 0.3581 0.180 Uiso 0.4 1 calc R U P C 2
H28E H 0.3659 1.0553 0.3192 0.180 Uiso 0.4 1 calc R U P C 2
H28F H 0.3646 0.9828 0.3891 0.180 Uiso 0.4 1 calc R U P C 2

loop_
_atom_site_aniso_label
_atom_site_aniso_U_11
_atom_site_aniso_U_22
_atom_site_aniso_U_33
_atom_site_aniso_U_23
_atom_site_aniso_U_13
_atom_site_aniso_U_12
O1 0.0646(12) 0.0632(13) 0.0580(11) 0.0052(9) 0.0266(10) 0.0048(10)
C1 0.0469(14) 0.0474(16) 0.0488(14) 0.0034(12) 0.0146(12) 0.0050(12)
C2 0.0492(14) 0.0486(17) 0.0528(15) 0.0067(12) 0.0079(12) -0.0001(12)
C3 0.0609(16) 0.0415(15) 0.0597(17) -0.0016(12) 0.0100(14) 0.0047(12)
C4 0.0521(15) 0.0489(17) 0.0523(15) 0.0001(12) 0.0106(12) 0.0061(12)
C5 0.0536(15) 0.0504(17) 0.0598(16) 0.0066(13) 0.0219(13) 0.0012(13)
C6 0.0500(14) 0.0403(15) 0.0524(15) 0.0052(12) 0.0149(12) 0.0041(11)
C7 0.0519(15) 0.0422(15) 0.0635(17) 0.0032(13) 0.0213(13) 0.0011(12)
C8 0.0581(16) 0.0412(16) 0.0698(19) -0.0009(14) 0.0196(14) -0.0005(13)
C9 0.0716(19) 0.0489(17) 0.073(2) 0.0071(16) 0.0113(16) 0.0027(15)
C10 0.089(3) 0.080(2) 0.109(3) 0.025(2) 0.009(2) 0.019(2)
C11 0.103(3) 0.075(2) 0.091(2) 0.0312(19) 0.018(2) -0.002(2)
C12 0.0604(17) 0.0488(17) 0.0651(18) -0.0036(14) 0.0239(14) 0.0032(13)
C13 0.097(2) 0.067(2) 0.077(2) -0.0051(18) 0.0017(19) 0.0160(19)
C14 0.122(3) 0.092(3) 0.081(3) -0.009(2) -0.008(2) 0.019(2)
C15 0.122(3) 0.100(3) 0.075(2) -0.028(2) 0.008(2) 0.002(3)
C16 0.145(4) 0.074(3) 0.085(3) -0.023(2) 0.023(3) 0.003(2)
C17 0.106(3) 0.056(2) 0.073(2) -0.0078(16) 0.0258(19) 0.0084(18)
C18 0.072(2) 0.081(2) 0.090(2) 0.0275(18) 0.0413(18) 0.0270(17)
C19 0.106(4) 0.085(5) 0.107(3) 0.001(3) 0.060(3) 0.002(3)
C20 0.138(4) 0.114(5) 0.091(3) -0.013(3) 0.066(3) -0.021(3)
C19' 0.114(5) 0.092(6) 0.109(4) -0.002(4) 0.053(4) -0.005(4)
C20' 0.131(6) 0.101(7) 0.113(6) -0.014(5) 0.043(5) -0.014(5)
C21 0.0700(19) 0.0547(19) 0.072(2) 0.0158(15) 0.0167(15) -0.0058(15)
C22 0.123(3) 0.054(2) 0.158(4) 0.029(2) 0.058(3) -0.002(2)
C23 0.079(2) 0.089(3) 0.111(3) 0.020(2) 0.033(2) -0.0162(19)
C24 0.119(3) 0.100(3) 0.076(2) 0.037(2) 0.014(2) -0.011(2)
C25 0.0676(19) 0.0629(19) 0.0656(18) -0.0044(15) 0.0239(15) 0.0148(15)
C26 0.104(5) 0.108(5) 0.057(4) -0.012(4) 0.030(4) 0.022(5)
C27 0.071(4) 0.133(5) 0.104(4) -0.027(5) 0.035(3) 0.025(4)
C28 0.128(7) 0.091(5) 0.130(7) -0.022(5) 0.064(5) 0.022(5)
C26' 0.120(7) 0.126(6) 0.104(7) 0.006(6) 0.061(5) 0.027(7)
C27' 0.097(6) 0.138(7) 0.123(6) -0.004(7) 0.045(5) 0.049(6)
C28' 0.140(10) 0.124(9) 0.114(10) -0.047(7) 0.067(8) 0.003(8)

_geom_special_details            
; 
 All esds (except the esd in the dihedral angle between two l.s. planes) 
 are estimated using the full covariance matrix.  The cell esds are taken 
 into account individually in the estimation of esds in distances, angles 
 and torsion angles; correlations between esds in cell parameters are only 
 used when they are defined by crystal symmetry.  An approximate (isotropic) 
 treatment of cell esds is used for estimating esds involving l.s. planes. 
;

loop_
_geom_bond_atom_site_label_1
_geom_bond_atom_site_label_2
_geom_bond_distance
_geom_bond_site_symmetry_2
_geom_bond_publ_flag
O1 C1 1.387(3) . ?
O1 C18 1.442(3) . ?
C1 C6 1.397(3) . ?
C1 C2 1.399(4) . ?
C2 C3 1.390(4) . ?
C2 C21 1.539(4) . ?
C3 C4 1.385(4) . ?
C3 H3 0.9300 . ?
C4 C5 1.377(4) . ?
C4 C25 1.528(4) . ?
C5 C6 1.387(3) . ?
C5 H5 0.9300 . ?
C6 C7 1.500(4) . ?
C7 C8 1.318(4) . ?
C7 C12 1.487(4) . ?
C8 C9 1.275(4) . ?
C9 C10 1.473(4) . ?
C9 C11 1.479(4) . ?
C10 C11 1.505(5) . ?
C10 H10A 0.9700 . ?
C10 H10B 0.9700 . ?
C11 H11A 0.9700 . ?
C11 H11B 0.9700 . ?
C12 C17 1.380(4) . ?
C12 C13 1.383(4) . ?
C13 C14 1.380(5) . ?
C13 H13 0.9300 . ?
C14 C15 1.360(5) . ?
C14 H14 0.9300 . ?
C15 C16 1.371(5) . ?
C15 H15 0.9300 . ?
C16 C17 1.371(5) . ?
C16 H16 0.9300 . ?
C17 H17 0.9300 . ?
C18 C19 1.454(9) . ?
C18 C19' 1.526(19) . ?
C18 H18A 0.9700 . ?
C18 H18B 0.9700 . ?
C19 C20 1.271(12) . ?
C19 H19 0.9300 . ?
C20 H20A 0.9300 . ?
C20 H20B 0.9300 . ?
C19' C20' 1.304(19) . ?
C19' H19' 0.9300 . ?
C20' H20C 0.9300 . ?
C20' H20D 0.9300 . ?
C21 C24 1.524(5) . ?
C21 C23 1.528(4) . ?
C21 C22 1.548(5) . ?
C22 H22A 0.9600 . ?
C22 H22B 0.9600 . ?
C22 H22C 0.9600 . ?
C23 H23A 0.9600 . ?
C23 H23B 0.9600 . ?
C23 H23C 0.9600 . ?
C24 H24A 0.9600 . ?
C24 H24B 0.9600 . ?
C24 H24C 0.9600 . ?
C25 C26' 1.453(15) . ?
C25 C28 1.518(10) . ?
C25 C27' 1.535(12) . ?
C25 C27 1.551(7) . ?
C25 C26 1.563(8) . ?
C25 C28' 1.572(16) . ?
C26 H26A 0.9600 . ?
C26 H26B 0.9600 . ?
C26 H26C 0.9600 . ?
C27 H27A 0.9600 . ?
C27 H27B 0.9600 . ?
C27 H27C 0.9600 . ?
C28 H28A 0.9600 . ?
C28 H28B 0.9600 . ?
C28 H28C 0.9600 . ?
C26' H26D 0.9600 . ?
C26' H26E 0.9600 . ?
C26' H26F 0.9600 . ?
C27' H27D 0.9600 . ?
C27' H27E 0.9600 . ?
C27' H27F 0.9600 . ?
C28' H28D 0.9600 . ?
C28' H28E 0.9600 . ?
C28' H28F 0.9600 . ?

loop_
_geom_angle_atom_site_label_1
_geom_angle_atom_site_label_2
_geom_angle_atom_site_label_3
_geom_angle
_geom_angle_site_symmetry_1
_geom_angle_site_symmetry_3
_geom_angle_publ_flag
C1 O1 C18 113.81(19) . . ?
O1 C1 C6 119.2(2) . . ?
O1 C1 C2 119.3(2) . . ?
C6 C1 C2 121.4(2) . . ?
C3 C2 C1 116.2(2) . . ?
C3 C2 C21 121.5(2) . . ?
C1 C2 C21 122.2(2) . . ?
C4 C3 C2 124.4(3) . . ?
C4 C3 H3 117.8 . . ?
C2 C3 H3 117.8 . . ?
C5 C4 C3 116.9(2) . . ?
C5 C4 C25 121.2(2) . . ?
C3 C4 C25 121.8(2) . . ?
C4 C5 C6 122.2(2) . . ?
C4 C5 H5 118.9 . . ?
C6 C5 H5 118.9 . . ?
C5 C6 C1 118.7(2) . . ?
C5 C6 C7 118.9(2) . . ?
C1 C6 C7 122.3(2) . . ?
C8 C7 C12 121.3(2) . . ?
C8 C7 C6 119.0(2) . . ?
C12 C7 C6 119.3(2) . . ?
C9 C8 C7 178.4(3) . . ?
C8 C9 C10 149.9(3) . . ?
C8 C9 C11 148.8(3) . . ?
C10 C9 C11 61.3(2) . . ?
C9 C10 C11 59.6(2) . . ?
C9 C10 H10A 117.8 . . ?
C11 C10 H10A 117.8 . . ?
C9 C10 H10B 117.8 . . ?
C11 C10 H10B 117.8 . . ?
H10A C10 H10B 115.0 . . ?
C9 C11 C10 59.2(2) . . ?
C9 C11 H11A 117.9 . . ?
C10 C11 H11A 117.9 . . ?
C9 C11 H11B 117.9 . . ?
C10 C11 H11B 117.9 . . ?
H11A C11 H11B 115.0 . . ?
C17 C12 C13 117.6(3) . . ?
C17 C12 C7 120.5(3) . . ?
C13 C12 C7 121.9(3) . . ?
C14 C13 C12 120.7(3) . . ?
C14 C13 H13 119.6 . . ?
C12 C13 H13 119.6 . . ?
C15 C14 C13 120.8(4) . . ?
C15 C14 H14 119.6 . . ?
C13 C14 H14 119.6 . . ?
C14 C15 C16 119.1(4) . . ?
C14 C15 H15 120.4 . . ?
C16 C15 H15 120.4 . . ?
C17 C16 C15 120.4(4) . . ?
C17 C16 H16 119.8 . . ?
C15 C16 H16 119.8 . . ?
C16 C17 C12 121.3(3) . . ?
C16 C17 H17 119.3 . . ?
C12 C17 H17 119.3 . . ?
O1 C18 C19 111.3(6) . . ?
O1 C18 C19' 111.9(14) . . ?
O1 C18 H18A 109.7 . . ?
C19 C18 H18A 109.5 . . ?
O1 C18 H18B 109.1 . . ?
C19 C18 H18B 109.1 . . ?
H18A C18 H18B 108.1 . . ?
C20 C19 C18 128.0(12) . . ?
C20 C19 H19 116.0 . . ?
C18 C19 H19 116.0 . . ?
C19 C20 H20A 120.0 . . ?
C19 C20 H20B 120.0 . . ?
H20A C20 H20B 120.0 . . ?
C20' C19' C18 100.5(17) . . ?
C20' C19' H19' 129.7 . . ?
C18 C19' H19' 129.7 . . ?
C19' C20' H20C 120.0 . . ?
C19' C20' H20D 120.0 . . ?
H20C C20' H20D 120.0 . . ?
C24 C21 C23 110.0(3) . . ?
C24 C21 C2 109.2(2) . . ?
C23 C21 C2 112.1(2) . . ?
C24 C21 C22 107.1(3) . . ?
C23 C21 C22 107.3(3) . . ?
C2 C21 C22 111.1(3) . . ?
C21 C22 H22A 109.5 . . ?
C21 C22 H22B 109.5 . . ?
H22A C22 H22B 109.5 . . ?
C21 C22 H22C 109.5 . . ?
H22A C22 H22C 109.5 . . ?
H22B C22 H22C 109.5 . . ?
C21 C23 H23A 109.5 . . ?
C21 C23 H23B 109.5 . . ?
H23A C23 H23B 109.5 . . ?
C21 C23 H23C 109.5 . . ?
H23A C23 H23C 109.5 . . ?
H23B C23 H23C 109.5 . . ?
C21 C24 H24A 109.5 . . ?
C21 C24 H24B 109.5 . . ?
H24A C24 H24B 109.5 . . ?
C21 C24 H24C 109.5 . . ?
H24A C24 H24C 109.5 . . ?
H24B C24 H24C 109.5 . . ?
C26' C25 C4 114.9(6) . . ?
C28 C25 C4 115.2(5) . . ?
C26' C25 C27' 112.3(8) . . ?
C4 C25 C27' 108.1(5) . . ?
C28 C25 C27 109.4(5) . . ?
C4 C25 C27 107.3(3) . . ?
C28 C25 C26 107.1(5) . . ?
C4 C25 C26 109.8(3) . . ?
C27 C25 C26 107.9(5) . . ?
C26' C25 C28' 110.6(9) . . ?
C4 C25 C28' 106.5(6) . . ?
C27' C25 C28' 103.7(8) . . ?
C25 C26 H26A 109.5 . . ?
C25 C26 H26B 109.5 . . ?
H26A C26 H26B 109.5 . . ?
C25 C26 H26C 109.5 . . ?
H26A C26 H26C 109.5 . . ?
H26B C26 H26C 109.5 . . ?
C25 C27 H27A 109.5 . . ?
C25 C27 H27B 109.5 . . ?
H27A C27 H27B 109.5 . . ?
C25 C27 H27C 109.5 . . ?
H27A C27 H27C 109.5 . . ?
H27B C27 H27C 109.5 . . ?
C25 C28 H28A 109.5 . . ?
C25 C28 H28B 109.5 . . ?
H28A C28 H28B 109.5 . . ?
C25 C28 H28C 109.5 . . ?
H28A C28 H28C 109.5 . . ?
H28B C28 H28C 109.5 . . ?
C25 C26' H26D 109.5 . . ?
C25 C26' H26E 109.5 . . ?
H26D C26' H26E 109.5 . . ?
C25 C26' H26F 109.5 . . ?
H26D C26' H26F 109.5 . . ?
H26E C26' H26F 109.5 . . ?
C25 C27' H27D 109.5 . . ?
C25 C27' H27E 109.5 . . ?
H27D C27' H27E 109.5 . . ?
C25 C27' H27F 109.5 . . ?
H27D C27' H27F 109.5 . . ?
H27E C27' H27F 109.5 . . ?
C25 C28' H28D 109.5 . . ?
C25 C28' H28E 109.5 . . ?
H28D C28' H28E 109.5 . . ?
C25 C28' H28F 109.5 . . ?
H28D C28' H28F 109.5 . . ?
H28E C28' H28F 109.5 . . ?

loop_
_geom_torsion_atom_site_label_1
_geom_torsion_atom_site_label_2
_geom_torsion_atom_site_label_3
_geom_torsion_atom_site_label_4
_geom_torsion
_geom_torsion_site_symmetry_1
_geom_torsion_site_symmetry_2
_geom_torsion_site_symmetry_3
_geom_torsion_site_symmetry_4
_geom_torsion_publ_flag
C18 O1 C1 C6 -73.9(3) . . . . ?
C18 O1 C1 C2 109.5(3) . . . . ?
O1 C1 C2 C3 -179.3(2) . . . . ?
C6 C1 C2 C3 4.1(4) . . . . ?
O1 C1 C2 C21 3.9(4) . . . . ?
C6 C1 C2 C21 -172.7(2) . . . . ?
C1 C2 C3 C4 -0.5(4) . . . . ?
C21 C2 C3 C4 176.4(2) . . . . ?
C2 C3 C4 C5 -2.5(4) . . . . ?
C2 C3 C4 C25 -178.9(2) . . . . ?
C3 C4 C5 C6 1.8(4) . . . . ?
C25 C4 C5 C6 178.3(2) . . . . ?
C4 C5 C6 C1 1.6(4) . . . . ?
C4 C5 C6 C7 -175.2(2) . . . . ?
O1 C1 C6 C5 178.7(2) . . . . ?
C2 C1 C6 C5 -4.7(4) . . . . ?
O1 C1 C6 C7 -4.5(4) . . . . ?
C2 C1 C6 C7 172.0(2) . . . . ?
C5 C6 C7 C8 -61.3(3) . . . . ?
C1 C6 C7 C8 122.0(3) . . . . ?
C5 C6 C7 C12 112.1(3) . . . . ?
C1 C6 C7 C12 -64.7(3) . . . . ?
C8 C9 C10 C11 177.0(6) . . . . ?
C8 C9 C11 C10 -177.1(6) . . . . ?
C8 C7 C12 C17 -9.8(4) . . . . ?
C6 C7 C12 C17 177.0(3) . . . . ?
C8 C7 C12 C13 167.0(3) . . . . ?
C6 C7 C12 C13 -6.2(4) . . . . ?
C17 C12 C13 C14 0.9(5) . . . . ?
C7 C12 C13 C14 -176.0(3) . . . . ?
C12 C13 C14 C15 0.0(6) . . . . ?
C13 C14 C15 C16 -0.6(7) . . . . ?
C14 C15 C16 C17 0.2(7) . . . . ?
C15 C16 C17 C12 0.8(6) . . . . ?
C13 C12 C17 C16 -1.3(5) . . . . ?
C7 C12 C17 C16 175.7(3) . . . . ?
C1 O1 C18 C19 -178.7(5) . . . . ?
C1 O1 C18 C19' -167.9(13) . . . . ?
O1 C18 C19 C20 5.4(13) . . . . ?
C19' C18 C19 C20 -90(12) . . . . ?
O1 C18 C19' C20' -53(3) . . . . ?
C19 C18 C19' C20' 36(9) . . . . ?
C3 C2 C21 C24 -117.0(3) . . . . ?
C1 C2 C21 C24 59.6(4) . . . . ?
C3 C2 C21 C23 120.9(3) . . . . ?
C1 C2 C21 C23 -62.5(4) . . . . ?
C3 C2 C21 C22 0.9(4) . . . . ?
C1 C2 C21 C22 177.6(3) . . . . ?
C5 C4 C25 C26' 13.0(7) . . . . ?
C3 C4 C25 C26' -170.7(7) . . . . ?
C5 C4 C25 C28 168.4(5) . . . . ?
C3 C4 C25 C28 -15.3(5) . . . . ?
C5 C4 C25 C27' -113.3(7) . . . . ?
C3 C4 C25 C27' 63.0(7) . . . . ?
C5 C4 C25 C27 -69.5(5) . . . . ?
C3 C4 C25 C27 106.8(4) . . . . ?
C5 C4 C25 C26 47.5(5) . . . . ?
C3 C4 C25 C26 -136.2(4) . . . . ?
C5 C4 C25 C28' 135.8(7) . . . . ?
C3 C4 C25 C28' -47.9(7) . . . . ?

_refine_diff_density_max         0.420
_refine_diff_density_min         -0.239
_refine_diff_density_rms         0.036

_shelxl_version_number           2013-4

_shelx_res_file                  
; 
TITL cd214202 in C2/c 
CELL 0.71073  23.3020  11.4445  18.9042  90.000 104.415  90.000 
ZERR    8.00   0.0043   0.0017   0.0032   0.000   0.006   0.000 
LATT 7 
SYMM -X, Y, 0.5-Z 
SFAC C  H  O 
UNIT 224 272 8 
OMIT  -3.00  51.00 
L.S. 10 
ACTA 
BOND $H 
FMAP 2 
PLAN 20 
simu 0.005 c20 c20' c26 c27 c28 c26' c27' c28' c19 c19' 
wpdb -1 
mpla c12 > c17 
mpla c1 > c6 
htab 
dfix 1.55 0.02 c18 c19 c18 c19' 
dfix 1.35 0.02 c19 c20 c19' c20' 
conf 
WGHT    0.091200    2.122800 
EXTI    0.001639 
FVAR       0.07972 
MOLE 1 
O1    3    0.441078    0.758003    0.105057    11.00000    0.06457    0.06323 = 
         0.05804    0.00517    0.02659    0.00480 
C1    1    0.407583    0.798374    0.151235    11.00000    0.04686    0.04743 = 
         0.04875    0.00345    0.01462    0.00495 
C2    1    0.401313    0.918831    0.159445    11.00000    0.04918    0.04857 = 
         0.05283    0.00674    0.00785   -0.00007 
C3    1    0.367693    0.953148    0.207153    11.00000    0.06088    0.04149 = 
         0.05972   -0.00158    0.01005    0.00469 
AFIX  43 
H3    2    0.363120    1.032807    0.213796    11.00000   -1.20000 
AFIX   0 
C4    1    0.340548    0.876630    0.245458    11.00000    0.05209    0.04891 = 
         0.05232    0.00006    0.01059    0.00611 
C5    1    0.345936    0.759196    0.232698    11.00000    0.05363    0.05042 = 
         0.05976    0.00664    0.02190    0.00118 
AFIX  43 
H5    2    0.327237    0.705735    0.256531    11.00000   -1.20000 
AFIX   0 
C6    1    0.378312    0.717944    0.185498    11.00000    0.04996    0.04025 = 
         0.05237    0.00524    0.01490    0.00414 
C7    1    0.378096    0.589386    0.170028    11.00000    0.05193    0.04216 = 
         0.06345    0.00315    0.02130    0.00106 
C8    1    0.398886    0.516576    0.224374    11.00000    0.05810    0.04120 = 
         0.06984   -0.00090    0.01955   -0.00054 
C9    1    0.417589    0.446244    0.277426    11.00000    0.07156    0.04887 = 
         0.07345    0.00712    0.01128    0.00275 
C10   1    0.466256    0.378114    0.323897    11.00000    0.08905    0.07952 = 
         0.10888    0.02531    0.00916    0.01942 
AFIX  23 
H10A  2    0.497759    0.420660    0.357122    11.00000   -1.20000 
H10B  2    0.478718    0.307495    0.303560    11.00000   -1.20000 
AFIX   0 
C11   1    0.405859    0.378827    0.339093    11.00000    0.10276    0.07521 = 
         0.09092    0.03119    0.01781   -0.00185 
AFIX  23 
H11A  2    0.381934    0.308714    0.327822    11.00000   -1.20000 
H11B  2    0.400981    0.421909    0.381399    11.00000   -1.20000 
AFIX   0 
C12   1    0.348567    0.546000    0.095731    11.00000    0.06038    0.04880 = 
         0.06508   -0.00360    0.02392    0.00319 
C13   1    0.316403    0.619287    0.042150    11.00000    0.09700    0.06696 = 
         0.07717   -0.00508    0.00168    0.01599 
AFIX  43 
H13   2    0.314949    0.698898    0.051414    11.00000   -1.20000 
AFIX   0 
C14   1    0.286458    0.575544   -0.024891    11.00000    0.12218    0.09182 = 
         0.08057   -0.00859   -0.00808    0.01891 
AFIX  43 
H14   2    0.265053    0.626050   -0.060309    11.00000   -1.20000 
AFIX   0 
C15   1    0.287849    0.459508   -0.039823    11.00000    0.12205    0.10033 = 
         0.07463   -0.02771    0.00781    0.00224 
AFIX  43 
H15   2    0.267296    0.430428   -0.084965    11.00000   -1.20000 
AFIX   0 
C16   1    0.319946    0.385948    0.012536    11.00000    0.14475    0.07377 = 
         0.08530   -0.02334    0.02286    0.00323 
AFIX  43 
H16   2    0.321260    0.306469    0.002810    11.00000   -1.20000 
AFIX   0 
C17   1    0.350111    0.428777    0.079123    11.00000    0.10614    0.05608 = 
         0.07304   -0.00781    0.02578    0.00840 
AFIX  43 
H17   2    0.372066    0.377827    0.113820    11.00000   -1.20000 
AFIX   0 
C18   1    0.496459    0.705175    0.142701    11.00000    0.07173    0.08148 = 
         0.09049    0.02751    0.04132    0.02703 
PART 1 
AFIX   3 
H18A  2    0.488885    0.638884    0.171045    11.00000   -1.20000 
H18B  2    0.519681    0.761708    0.176150    11.00000   -1.20000 
AFIX   0 
C19   1    0.530136    0.667055    0.091681    10.70000    0.10644    0.08550 = 
         0.10674    0.00095    0.05975    0.00167 
AFIX  43 
H19   2    0.564812    0.626022    0.111777    10.70000   -1.20000 
AFIX   0 
C20   1    0.518054    0.682866    0.023008    10.70000    0.13761    0.11405 = 
         0.09055   -0.01342    0.06592   -0.02056 
AFIX  93 
H20A  2    0.483957    0.723299   -0.000266    10.70000   -1.20000 
H20B  2    0.543308    0.654002   -0.003967    10.70000   -1.20000 
PART 2 
AFIX   0 
C19'  1    0.537330    0.685755    0.092049    10.30000    0.11436    0.09179 = 
         0.10929   -0.00244    0.05258   -0.00481 
AFIX  43 
H19'  2    0.576480    0.708615    0.097412    10.30000   -1.20000 
AFIX   0 
C20'  1    0.502091    0.628190    0.039157    10.30000    0.13118    0.10137 = 
         0.11277   -0.01405    0.04257   -0.01365 
AFIX  93 
H20C  2    0.463531    0.611479    0.041418    10.30000   -1.20000 
H20D  2    0.515511    0.603833   -0.000840    10.30000   -1.20000 
PART 0 
AFIX   0 
C21   1    0.427131    1.008796    0.115332    11.00000    0.07003    0.05472 = 
         0.07206    0.01578    0.01674   -0.00579 
C22   1    0.411218    1.134946    0.133080    11.00000    0.12263    0.05424 = 
         0.15824    0.02873    0.05801   -0.00244 
AFIX 137 
H22A  2    0.427406    1.189275    0.104527    11.00000   -1.50000 
H22B  2    0.427463    1.150382    0.184059    11.00000   -1.50000 
H22C  2    0.368919    1.143414    0.121661    11.00000   -1.50000 
AFIX   0 
C23   1    0.494639    1.001537    0.131703    11.00000    0.07884    0.08900 = 
         0.11121    0.02043    0.03343   -0.01617 
AFIX 137 
H23A  2    0.505826    0.930927    0.111194    11.00000   -1.50000 
H23B  2    0.510974    1.001440    0.183604    11.00000   -1.50000 
H23C  2    0.509529    1.067683    0.110595    11.00000   -1.50000 
AFIX   0 
C24   1    0.400177    0.989240    0.034122    11.00000    0.11854    0.10018 = 
         0.07633    0.03749    0.01417   -0.01144 
AFIX 137 
H24A  2    0.416442    1.044782    0.006384    11.00000   -1.50000 
H24B  2    0.357990    0.999140    0.023718    11.00000   -1.50000 
H24C  2    0.409114    0.911477    0.021093    11.00000   -1.50000 
AFIX   0 
C25   1    0.303232    0.920101    0.296112    11.00000    0.06757    0.06287 = 
         0.06561   -0.00441    0.02395    0.01475 
PART 1 
C26   1    0.318658    0.848542    0.368822    10.60000    0.10423    0.10829 = 
         0.05666   -0.01221    0.03019    0.02244 
AFIX 137 
H26A  2    0.359818    0.858770    0.392676    10.60000   -1.50000 
H26B  2    0.310774    0.767240    0.358175    10.60000   -1.50000 
H26C  2    0.294857    0.875666    0.400272    10.60000   -1.50000 
AFIX   0 
C27   1    0.237406    0.896299    0.257355    10.60000    0.07132    0.13329 = 
         0.10439   -0.02690    0.03543    0.02504 
AFIX 137 
H27A  2    0.212520    0.925872    0.286808    10.60000   -1.50000 
H27B  2    0.231260    0.813695    0.250554    10.60000   -1.50000 
H27C  2    0.227684    0.934595    0.210706    10.60000   -1.50000 
AFIX   0 
C28   1    0.311026    1.048386    0.316763    10.60000    0.12819    0.09053 = 
         0.12957   -0.02151    0.06433    0.02221 
AFIX 137 
H28A  2    0.352344    1.064925    0.336183    10.60000   -1.50000 
H28B  2    0.289754    1.065745    0.352938    10.60000   -1.50000 
H28C  2    0.295907    1.095594    0.274226    10.60000   -1.50000 
PART 2 
AFIX   0 
C26'  1    0.285719    0.830253    0.340878    10.40000    0.11961    0.12573 = 
         0.10391    0.00581    0.06133    0.02738 
AFIX 137 
H26D  2    0.253530    0.785684    0.311658    10.40000   -1.50000 
H26E  2    0.273335    0.866240    0.380501    10.40000   -1.50000 
H26F  2    0.318723    0.779482    0.360044    10.40000   -1.50000 
AFIX   0 
C27'  1    0.249857    0.986887    0.249726    10.40000    0.09679    0.13801 = 
         0.12295   -0.00446    0.04490    0.04948 
AFIX 137 
H27D  2    0.240512    0.957360    0.200653    10.40000   -1.50000 
H27E  2    0.259321    1.068493    0.249393    10.40000   -1.50000 
H27F  2    0.216365    0.976569    0.270125    10.40000   -1.50000 
AFIX   0 
C28'  1    0.340695    1.017615    0.345419    10.40000    0.13974    0.12429 = 
         0.11415   -0.04658    0.06715    0.00275 
AFIX 137 
H28D  2    0.314518    1.074207    0.358087    10.40000   -1.50000 
H28E  2    0.365862    1.055348    0.319166    10.40000   -1.50000 
H28F  2    0.364582    0.982841    0.389114    10.40000   -1.50000 
PART 0 
AFIX   0 
HKLF 4 
  
REM  cd214202 in C2/c 
REM R1 =  0.0669 for    2529 Fo > 4sig(Fo)  and  0.1226 for all    4543 data 
REM    317 parameters refined using     70 restraints 
  
END 
  
WGHT      0.0916      2.1319 
  
REM No hydrogen bonds found for HTAB generation 
  
REM Highest difference peak  0.420,  deepest hole -0.239,  1-sigma level  0.036 
Q1    1   0.5591  0.6255  0.0515  11.00000  0.05    0.42 
Q2    1   0.2504  0.8175  0.2998  11.00000  0.05    0.24 
Q3    1   0.3437  0.9295  0.3636  11.00000  0.05    0.17 
Q4    1   0.4947  0.6013  0.0758  11.00000  0.05    0.15 
Q5    1   0.2702  1.0373  0.2701  11.00000  0.05    0.15 
Q6    1   0.4093  0.7286  0.0673  11.00000  0.05    0.14 
Q7    1   0.2458  0.9264  0.2538  11.00000  0.05    0.13 
Q8    1   0.5106  0.5185  0.0503  11.00000  0.05    0.12 
Q9    1   0.4609  0.6823 -0.0026  11.00000  0.05    0.12 
Q10   1   0.4019  0.4236  0.2203  11.00000  0.05    0.12 
Q11   1   0.4607  0.6832  0.1006  11.00000  0.05    0.12 
Q12   1   0.2389  1.0497  0.2958  11.00000  0.05    0.11 
Q13   1   0.4486  1.1817  0.1059  11.00000  0.05    0.11 
Q14   1   0.4185  0.5168  0.2809  11.00000  0.05    0.11 
Q15   1   0.5314  0.7401 -0.0111  11.00000  0.05    0.11 
Q16   1   0.4151  1.0883  0.0133  11.00000  0.05    0.11 
Q17   1   0.4434  0.9986 -0.0166  11.00000  0.05    0.10 
Q18   1   0.3999  1.1768  0.0648  11.00000  0.05    0.10 
Q19   1   0.2981  0.2760  0.0109  11.00000  0.05    0.10 
Q20   1   0.3294  1.0095  0.4024  11.00000  0.05    0.10 
;
_shelx_res_checksum              25260

_shelx_hkl_file                  
; 
   1  -1   0    1.62    0.13 
  -2   2   0   99.64    4.37 
   2  -2   0   93.53    4.78 
   2  -2   0   96.56    4.37 
   3  -3   0   95.37    4.77 
   4  -4   0    3.28    0.35 
   5  -5   0    1.27    0.26 
   6  -6   0    1.31    0.28 
   7  -7   0    3.76    0.50 
   8  -8   0    4.73    0.60 
   9  -9   0    3.06    0.52 
  10 -10   0    5.93    0.77 
  11 -11   0    0.77    0.34 
  12 -12   0    0.21    0.28 
  13 -13   0   -0.13    0.39 
  12 -14   0   -0.36    0.64 
  11 -13   0    0.76    0.42 
  10 -12   0    0.10    0.26 
   9 -11   0    0.20    0.23 
   8 -10   0    0.92    0.32 
   7  -9   0    0.50    0.22 
   6  -8   0   -0.05    0.13 
   5  -7   0    0.11    0.17 
   5  -7   0    0.14    0.08 
   4  -6   0   14.18    0.97 
   4  -6   0   15.55    0.75 
   3  -5   0    2.83    0.20 
   3  -5   0    2.62    0.34 
   2  -4   0   39.12    1.79 
   2  -4   0   38.15    2.04 
   1  -3   0  152.31    7.58 
   1  -3   0  154.98    6.91 
   0  -2   0  288.62   13.11 
   0  -2   0  297.69   14.30 
  -1  -1   0    1.57    0.11 
   2   0   0   29.66    1.28 
  -3   1   0    3.57    0.20 
   3  -1   0    3.69    0.20 
   3  -1   0    3.88    0.24 
  -4   2   0   42.24    1.96 
   4  -2   0   44.56    1.96 
   4  -2   0   42.67    2.20 
   5  -3   0   51.43    2.65 
   6  -4   0   10.95    0.72 
   7  -5   0    6.97    0.56 
   8  -6   0    0.46    0.22 
   9  -7   0    1.23    0.28 
  10  -8   0    0.84    0.28 
  11  -9   0    0.06    0.20 
  12 -10   0   -0.24    0.21 
  13 -11   0    0.13    0.23 
  14 -12   0   -0.12    0.30 
  15 -13   0    0.48    0.55 
  10 -14   0    0.96    0.64 
   9 -13   0    0.21    0.33 
   8 -12   0   -0.05    0.21 
   7 -11   0    0.97    0.31 
   6 -10   0    0.42    0.24 
   5  -9   0    0.06    0.17 
   4  -8   0   -0.06    0.17 
   4  -8   0    0.03    0.11 
   3  -7   0    1.36    0.19 
   3  -7   0    1.08    0.27 
   2  -6   0   22.28    1.12 
   2  -6   0   22.90    1.34 
   1  -5   0   17.05    0.84 
   1  -5   0   14.85    0.96 
   0  -4   0    0.21    0.09 
   0  -4   0    0.17    0.11 
  -1  -3   0  153.68    7.45 
  -1  -3   0  148.72    6.82 
  -2  -2   0   61.22    3.04 
  -3  -1   0    3.60    0.20 
  -3  -1   0    3.70    0.24 
   3   1   0    3.30    0.20 
  -4   0   0  189.02    8.44 
  -4   0   0  190.04    9.18 
   4   0   0  188.43    9.19 
   4   0   0  183.25    7.89 
  -5   1   0   30.63    1.41 
   5  -1   0   29.79    1.34 
   5  -1   0   29.73    1.54 
  -6   2   0   13.11    0.65 
   6  -2   0   13.15    0.76 
  -7   3   0   46.80    2.12 
   7  -3   0   45.76    2.42 
   8  -4   0    9.44    0.66 
   9  -5   0    1.85    0.32 
  10  -6   0    3.64    0.49 
  11  -7   0    0.56    0.21 
  12  -8   0    2.71    0.47 
  13  -9   0   10.83    1.07 
  14 -10   0    1.12    0.38 
  15 -11   0   -0.04    0.23 
  16 -12   0    0.26    0.35 
   8 -14   0    0.08    0.42 
   7 -13   0    0.42    0.32 
   6 -12   0   -0.04    0.37 
   5 -11   0   -0.21    0.27 
   4 -10   0    0.30    0.28 
   3  -9   0    1.46    0.37 
   2  -8   0    3.14    0.31 
   2  -8   0    2.65    0.43 
   1  -7   0    5.52    0.58 
   1  -7   0    6.15    0.43 
   0  -6   0   25.63    1.23 
   0  -6   0   22.02    1.37 
  -1  -5   0   17.34    0.88 
  -1  -5   0   15.33    0.96 
  -2  -4   0   36.75    1.77 
  -2  -4   0   36.38    1.91 
  -3  -3   0   93.78    4.20 
  -3  -3   0   88.93    4.52 
  -4  -2   0   41.72    2.04 
  -4  -2   0   39.67    1.94 
  -5  -1   0   29.55    1.41 
  -5  -1   0   28.66    1.41 
  -5  -1   0   27.28    1.38 
   5   1   0   27.27    1.26 
  -6   0   0    8.95    0.50 
   6   0   0    8.45    0.47 
   6   0   0    8.17    0.45 
  -7   1   0    1.09    0.16 
   7  -1   0    0.71    0.13 
   7  -1   0    0.67    0.13 
  -8   2   0    8.98    0.51 
   8  -2   0    9.58    0.52 
   8  -2   0    9.06    0.58 
  -9   3   0    6.98    0.40 
   9  -3   0    7.15    0.52 
 -10   4   0    2.57    0.18 
  10  -4   0    2.46    0.35 
  11  -5   0    0.13    0.17 
  12  -6   0    4.17    0.54 
  13  -7   0    5.93    0.69 
  14  -8   0    0.47    0.25 
  15  -9   0    0.21    0.23 
  16 -10   0    0.10    0.24 
  17 -11   0   -0.30    0.27 
  18 -12   0   -0.29    0.42 
   6 -14   0    0.38    0.63 
   5 -13   0    0.71    0.55 
   4 -12   0    0.21    0.36 
   3 -11   0    0.29    0.32 
   2 -10   0    0.56    0.28 
   1  -9   0    0.24    0.22 
   1  -9   0    0.42    0.18 
   0  -8   0    3.01    0.35 
   0  -8   0    2.79    0.44 
  -1  -7   0    5.20    0.45 
  -1  -7   0    5.25    0.53 
  -2  -6   0   21.82    1.25 
  -2  -6   0   20.86    1.13 
  -3  -5   0    3.06    0.33 
  -3  -5   0    2.75    0.32 
  -4  -4   0    3.52    0.30 
  -4  -4   0    2.34    0.29 
  -5  -3   0   52.42    2.52 
  -5  -3   0   52.78    2.64 
  -6  -2   0   13.62    0.68 
  -6  -2   0   12.00    0.74 
   6   2   0   13.08    0.64 
  -7  -1   0    1.01    0.18 
   7   1   0    0.96    0.14 
  -8   0   0    5.39    0.38 
   8   0   0    5.84    0.33 
   8   0   0    4.03    0.34 
   9  -1   0    3.91    0.32 
   9  -1   0    3.78    0.30 
 -10   2   0   22.35    1.14 
  10  -2   0   23.36    1.26 
  10  -2   0   21.90    1.11 
 -11   3   0    0.80    0.15 
  11  -3   0    0.27    0.17 
  11  -3   0    0.65    0.16 
 -12   4   0    0.86    0.15 
  12  -4   0    0.36    0.19 
  12  -4   0    0.49    0.16 
  13  -5   0    1.67    0.27 
  13  -5   0    1.08    0.31 
  14  -6   0    0.47    0.22 
  14  -6   0    0.95    0.24 
  15  -7   0    2.71    0.48 
  16  -8   0    0.02    0.25 
  17  -9   0    2.79    0.58 
  17  -9   0    2.32    0.44 
  18 -10   0   -0.07    0.26 
  18 -10   0    0.46    0.34 
  19 -11   0    0.17    0.33 
  19 -11   0    0.05    0.38 
   5 -15   0    0.08    0.67 
   4 -14   0   -0.06    0.56 
   3 -13   0    0.72    0.48 
   2 -12   0   -0.20    0.30 
   1 -11   0   -0.18    0.24 
   0 -10   0   -0.19    0.18 
  -1  -9   0    0.38    0.24 
  -1  -9   0    0.49    0.19 
  -2  -8   0    2.66    0.36 
  -2  -8   0    3.19    0.43 
  -3  -7   0    1.19    0.25 
  -3  -7   0    1.05    0.22 
  -4  -6   0   16.04    0.97 
  -4  -6   0   15.53    0.92 
  -5  -5   0    1.27    0.21 
  -5  -5   0    1.41    0.24 
  -6  -4   0   11.73    0.68 
  -6  -4   0   11.06    0.71 
  -7  -3   0   47.01    2.28 
  -7  -3   0   42.67    2.21 
  -8  -2   0    9.99    0.51 
  -8  -2   0    9.70    0.63 
   8   2   0    9.42    0.54 
  -9  -1   0    3.21    0.35 
   9   1   0    3.53    0.31 
 -10   0   0   58.88    2.88 
  10   0   0   62.73    3.02 
  10   0   0   58.89    2.68 
  11  -1   0   20.25    1.10 
  11  -1   0   19.21    1.00 
 -12   2   0    2.29    0.28 
  12  -2   0    1.81    0.26 
  12  -2   0    2.11    0.29 
 -13   3   0    4.74    0.38 
  13  -3   0    4.00    0.41 
  13  -3   0    3.85    0.44 
 -14   4   0   13.23    0.72 
  14  -4   0   11.48    0.75 
  14  -4   0   12.65    0.88 
  15  -5   0   -0.07    0.14 
  15  -5   0   -0.20    0.19 
  16  -6   0    0.00    0.16 
  16  -6   0   -0.02    0.17 
  17  -7   0    1.43    0.38 
  17  -7   0    0.91    0.29 
  18  -8   0    1.93    0.44 
  18  -8   0    1.77    0.39 
  19  -9   0    0.88    0.36 
  19  -9   0    0.56    0.37 
  20 -10   0    0.40    0.31 
  20 -10   0   -0.20    0.34 
   3 -15   0   -0.22    0.63 
   2 -14   0   -0.12    0.52 
   1 -13   0    0.53    0.42 
   0 -12   0    0.37    0.35 
  -1 -11   0    0.00    0.27 
  -2 -10   0    1.46    0.29 
  -2 -10   0    0.73    0.30 
  -3  -9   0    1.43    0.34 
  -3  -9   0    2.25    0.35 
  -4  -8   0    0.07    0.15 
  -4  -8   0    0.51    0.19 
  -5  -7   0    0.09    0.15 
  -5  -7   0    0.09    0.15 
  -6  -6   0    1.44    0.27 
  -6  -6   0    1.45    0.25 
  -7  -5   0    7.45    0.59 
  -7  -5   0    6.60    0.48 
  -8  -4   0    9.75    0.57 
  -8  -4   0    8.67    0.63 
  -9  -3   0    7.04    0.41 
  -9  -3   0    6.09    0.54 
   9   3   0    7.20    0.43 
 -10  -2   0   20.32    1.20 
  10   2   0   23.31    1.09 
 -11  -1   0   19.31    1.09 
  11   1   0   19.22    0.98 
 -12   0   0   26.41    1.43 
  12   0   0   27.87    1.33 
  12   0   0   27.08    1.40 
 -13   1   0    0.51    0.17 
  13  -1   0    0.86    0.19 
  13  -1   0    0.78    0.19 
 -14   2   0    1.60    0.27 
  14  -2   0    1.47    0.27 
  14  -2   0    1.78    0.28 
 -15   3   0    5.97    0.47 
  15  -3   0    5.54    0.54 
  15  -3   0    4.41    0.47 
  16  -4   0    2.41    0.42 
  16  -4   0    2.95    0.40 
  17  -5   0   -0.04    0.17 
  17  -5   0    0.27    0.26 
  18  -6   0   -0.17    0.19 
  18  -6   0    0.03    0.19 
  19  -7   0   -0.23    0.20 
  19  -7   0    0.02    0.25 
  20  -8   0    0.22    0.26 
  20  -8   0    0.20    0.30 
  21  -9   0   -0.50    0.30 
  22 -10   0   -0.12    0.42 
   1 -15   0   -0.33    0.63 
   0 -14   0   -0.09    0.48 
  -1 -13   0    0.28    0.42 
  -2 -12   0   -0.24    0.27 
  -3 -11   0    0.07    0.18 
  -3 -11   0    0.48    0.30 
  -4 -10   0    0.66    0.26 
  -4 -10   0    0.44    0.26 
  -5  -9   0   -0.03    0.16 
  -5  -9   0   -0.07    0.22 
  -6  -8   0    0.19    0.17 
  -6  -8   0    0.22    0.17 
  -7  -7   0    5.24    0.55 
  -7  -7   0    4.91    0.49 
  -8  -6   0    1.24    0.23 
  -8  -6   0    0.45    0.20 
  -9  -5   0    1.89    0.25 
  -9  -5   0    1.92    0.33 
 -10  -4   0    1.71    0.30 
 -10  -4   0    2.86    0.24 
 -11  -3   0    1.18    0.25 
  11   3   0    0.86    0.19 
 -12  -2   0    2.18    0.33 
  12   2   0    1.28    0.22 
 -13  -1   0    0.94    0.23 
  13   1   0    0.88    0.20 
 -14   0   0    1.98    0.32 
  14   0   0    1.60    0.26 
  14   0   0    1.79    0.20 
 -15   1   0    5.41    0.51 
  15  -1   0    5.44    0.49 
  15  -1   0    5.37    0.43 
 -16   2   0    1.33    0.28 
  16  -2   0    1.34    0.25 
  16  -2   0    1.39    0.30 
 -17   3   0    6.57    0.55 
  17  -3   0    7.35    0.64 
  17  -3   0    5.75    0.58 
  18  -4   0    1.28    0.31 
  18  -4   0    1.60    0.39 
  19  -5   0    1.29    0.40 
  19  -5   0    1.49    0.33 
  20  -6   0    0.29    0.28 
  21  -7   0    1.26    0.38 
  22  -8   0    0.80    0.41 
  23  -9   0   -0.06    0.43 
  -1 -15   0    0.18    0.64 
  -2 -14   0    0.46    0.54 
  -3 -13   0    0.27    0.41 
  -4 -12   0    0.56    0.36 
  -5 -11   0   -0.05    0.28 
  -5 -11   0   -0.12    0.17 
  -6 -10   0    0.54    0.22 
  -6 -10   0    0.34    0.28 
  -7  -9   0    0.36    0.17 
  -7  -9   0    0.46    0.26 
  -8  -8   0    4.82    0.53 
  -8  -8   0    5.07    0.56 
  -9  -7   0    1.09    0.24 
  -9  -7   0    0.87    0.23 
 -10  -6   0    2.41    0.39 
 -10  -6   0    3.49    0.36 
 -11  -5   0    0.12    0.12 
 -11  -5   0   -0.18    0.11 
 -12  -4   0    0.84    0.14 
 -12  -4   0    0.88    0.26 
  12   4   0    0.77    0.18 
 -13  -3   0    3.68    0.46 
  13   3   0    3.51    0.37 
 -14  -2   0    1.56    0.31 
  14   2   0    1.49    0.25 
 -15  -1   0    5.98    0.58 
  15   1   0    6.10    0.52 
 -16   0   0    1.69    0.31 
  16   0   0    1.71    0.27 
 -17   1   0   -0.04    0.16 
  17  -1   0   -0.04    0.09 
 -18   2   0    2.18    0.36 
  18  -2   0    2.45    0.36 
 -19   3   0    4.16    0.47 
  19  -3   0    2.32    0.38 
  20  -4   0    0.72    0.27 
  21  -5   0    0.31    0.25 
  22  -6   0    0.16    0.29 
  23  -7   0    0.22    0.36 
  24  -8   0    0.09    0.39 
  -3 -15   0   -0.78    0.55 
  -4 -14   0    0.00    0.48 
  -5 -13   0    0.18    0.38 
  -6 -12   0    0.33    0.33 
  -6 -12   0    0.57    0.24 
  -7 -11   0    0.96    0.29 
  -7 -11   0    0.82    0.36 
  -8 -10   0    0.76    0.33 
  -8 -10   0    1.57    0.31 
  -9  -9   0    2.73    0.42 
  -9  -9   0    2.29    0.43 
 -10  -8   0    0.63    0.22 
 -10  -8   0    1.23    0.28 
 -11  -7   0    0.62    0.21 
 -11  -7   0    0.88    0.23 
 -12  -6   0    4.33    0.40 
 -12  -6   0    3.47    0.48 
 -13  -5   0    1.18    0.27 
 -13  -5   0    1.60    0.21 
 -14  -4   0    9.79    0.85 
  14   4   0   11.23    0.65 
 -15  -3   0    4.69    0.56 
  15   3   0    4.69    0.45 
 -16  -2   0    1.04    0.29 
  16   2   0    1.33    0.24 
 -17  -1   0    0.22    0.19 
  17   1   0    0.31    0.14 
 -18   0   0   -0.02    0.20 
  18   0   0    0.10    0.13 
 -19   1   0    0.14    0.20 
  19  -1   0    0.04    0.14 
 -20   2   0   -0.02    0.23 
  20  -2   0    0.28    0.16 
  21  -3   0   -0.04    0.16 
  22  -4   0   -0.19    0.24 
  23  -5   0    0.29    0.32 
  24  -6   0   -0.11    0.31 
  25  -7   0    1.72    0.56 
  -5 -15   0   -0.19    0.64 
  -6 -14   0    0.49    0.57 
  -7 -13   0    1.08    0.52 
  -8 -12   0   -0.18    0.33 
  -8 -12   0   -0.36    0.19 
  -9 -11   0    0.12    0.31 
  -9 -11   0    0.13    0.21 
 -10 -10   0    4.71    0.61 
 -10 -10   0    6.70    0.70 
 -11  -9   0    0.18    0.25 
 -11  -9   0    0.35    0.19 
 -12  -8   0    2.69    0.46 
 -12  -8   0    3.19    0.43 
 -13  -7   0    6.16    0.69 
 -14  -6   0    0.10    0.18 
 -15  -5   0    0.09    0.22 
 -16  -4   0    2.66    0.45 
  16   4   0    2.23    0.31 
 -17  -3   0    6.00    0.66 
  17   3   0    6.07    0.54 
 -18  -2   0    1.71    0.35 
  18   2   0    2.08    0.32 
 -19  -1   0    0.00    0.20 
  19   1   0    0.04    0.13 
 -20   0   0    2.53    0.43 
  20   0   0    3.50    0.43 
 -21   1   0    0.21    0.23 
  21  -1   0    0.25    0.17 
 -22   2   0    0.10    0.27 
  22  -2   0   -0.09    0.15 
  23  -3   0    0.58    0.24 
  24  -4   0   -0.09    0.25 
  25  -5   0   -0.77    0.29 
  26  -6   0    0.40    0.48 
  -8 -14   0   -0.24    0.54 
  -9 -13   0    0.59    0.52 
 -10 -12   0    0.18    0.41 
 -10 -12   0   -0.27    0.19 
 -11 -11   0    0.87    0.29 
 -12 -10   0   -0.04    0.16 
 -13  -9   0    9.07    0.88 
 -14  -8   0    0.88    0.27 
 -15  -7   0    2.28    0.40 
 -16  -6   0    0.03    0.15 
 -17  -5   0    0.03    0.22 
 -18  -4   0    1.66    0.38 
  18   4   0    2.08    0.31 
 -19  -3   0    2.40    0.42 
  19   3   0    2.77    0.37 
 -20  -2   0    0.12    0.23 
  20   2   0    0.03    0.16 
 -21  -1   0    0.28    0.23 
  21   1   0    0.38    0.18 
 -22   0   0    0.01    0.21 
  22   0   0    0.47    0.20 
 -23   1   0    0.13    0.26 
  23  -1   0   -0.07    0.15 
  24  -2   0   -0.05    0.16 
  25  -3   0    0.07    0.21 
  26  -4   0    0.22    0.22 
  27  -5   0   -0.19    0.37 
 -11 -13   0    0.43    0.27 
 -12 -12   0    0.25    0.24 
 -13 -11   0    0.07    0.20 
 -14 -10   0    0.54    0.22 
 -15  -9   0   -0.06    0.16 
 -16  -8   0    0.26    0.20 
 -17  -7   0    0.92    0.27 
 -18  -6   0    0.01    0.24 
 -19  -5   0    1.42    0.41 
  19   5   0    1.62    0.31 
 -20  -4   0    1.19    0.37 
  20   4   0    0.85    0.23 
 -21  -3   0   -0.18    0.22 
  21   3   0    0.13    0.16 
 -22  -2   0    0.10    0.24 
  22   2   0   -0.06    0.15 
 -23  -1   0    0.18    0.28 
  23   1   0    0.43    0.20 
 -24   0   0    0.32    0.31 
  24   0   0    0.22    0.19 
  25  -1   0    0.22    0.19 
  26  -2   0   -0.02    0.16 
  27  -3   0   -0.11    0.21 
  28  -4   0    0.32    0.37 
 -13 -13   0   -0.45    0.23 
 -14 -12   0   -0.11    0.19 
 -15 -11   0   -0.09    0.22 
 -16 -10   0   -0.16    0.17 
 -17  -9   0    1.35    0.36 
 -18  -8   0    0.55    0.27 
 -19  -7   0   -0.18    0.16 
 -20  -6   0    0.17    0.27 
 -21  -5   0    0.10    0.27 
  21   5   0   -0.01    0.15 
 -22  -4   0   -0.06    0.25 
  22   4   0    0.04    0.16 
 -23  -3   0    0.38    0.31 
  23   3   0    0.06    0.19 
 -24  -2   0   -0.07    0.26 
  24   2   0    0.26    0.20 
 -25  -1   0   -0.18    0.29 
  25   1   0    0.22    0.19 
 -26   0   0   -0.19    0.31 
  26   0   0    0.19    0.19 
  27  -1   0    0.06    0.25 
  28  -2   0    0.15    0.28 
  29  -3   0    0.50    0.43 
 -15 -13   0    0.13    0.31 
 -16 -12   0    0.15    0.24 
 -17 -11   0   -0.11    0.22 
 -18 -10   0   -0.50    0.15 
 -19  -9   0    0.61    0.27 
 -20  -8   0    0.16    0.20 
 -21  -7   0    1.04    0.46 
 -22  -6   0   -0.02    0.32 
 -23  -5   0   -0.36    0.30 
  23   5   0    0.38    0.20 
 -24  -4   0    0.23    0.32 
  24   4   0    0.32    0.19 
 -25  -3   0    0.10    0.33 
  25   3   0    0.37    0.21 
 -26  -2   0   -0.50    0.32 
  26   2   0    0.07    0.20 
 -27  -1   0    0.02    0.36 
  27   1   0    0.45    0.25 
  28   0   0    0.87    0.32 
  29  -1   0    0.38    0.40 
 -18 -12   0    0.31    0.38 
 -19 -11   0    0.19    0.27 
 -20 -10   0    0.37    0.28 
 -21  -9   0    0.36    0.28 
 -22  -8   0    0.02    0.24 
 -23  -7   0    0.22    0.42 
 -24  -6   0    0.18    0.41 
 -25  -5   0   -0.38    0.33 
  25   5   0   -0.07    0.19 
 -26  -4   0    0.13    0.37 
  26   4   0   -0.19    0.18 
 -27  -3   0   -0.17    0.41 
  27   3   0    0.13    0.22 
 -28  -2   0    0.34    0.46 
  28   2   0    0.38    0.28 
  29   1   0    0.05    0.36 
  30   0   0    0.43    0.45 
 -22 -10   0   -0.07    0.41 
 -23  -9   0    0.34    0.38 
 -24  -8   0    0.29    0.52 
 -25  -7   0    1.31    0.62 
 -26  -6   0   -0.12    0.45 
 -27  -5   0    0.02    0.49 
  27   5   0    0.48    0.29 
 -28  -4   0   -0.09    0.48 
  28   4   0   -0.15    0.29 
 -29  -3   0    0.23    0.50 
  29   3   0   -0.11    0.36 
 -27  -7   1    0.35    0.58 
  30   2  -1    0.00    0.43 
 -30  -2   1    0.52    0.60 
  29   3  -1    0.56    0.36 
 -29  -3   1    0.07    0.50 
  28   4  -1   -0.16    0.24 
 -28  -4   1   -0.08    0.49 
  27   5  -1    0.11    0.23 
 -27  -5   1    0.52    0.46 
 -26  -6   1    0.00    0.47 
 -25  -7   1    0.13    0.46 
 -24  -8   1    0.09    0.47 
 -23  -9   1    0.19    0.39 
 -22 -10   1    0.09    0.39 
 -21 -11   1    0.15    0.45 
  30   0  -1   -0.29    0.41 
  29   1  -1    0.87    0.37 
 -29  -1   1    0.57    0.50 
  28   2  -1    0.38    0.27 
 -28  -2   1    0.71    0.50 
  27   3  -1    0.23    0.20 
 -27  -3   1    0.17    0.45 
  26   4  -1    0.18    0.19 
 -26  -4   1   -0.20    0.39 
  25   5  -1    0.25    0.19 
 -25  -5   1   -0.02    0.40 
 -24  -6   1    0.27    0.39 
 -23  -7   1    0.20    0.41 
 -22  -8   1    0.30    0.25 
 -21  -9   1   -0.44    0.22 
 -20 -10   1   -0.17    0.23 
 -19 -11   1   -0.05    0.26 
 -18 -12   1   -0.21    0.25 
  30  -2  -1   -0.09    0.44 
  29  -1  -1    0.37    0.34 
  28   0  -1   -0.05    0.22 
  27   1  -1    0.17    0.22 
 -27  -1   1    0.10    0.35 
  26   2  -1    0.43    0.21 
 -26  -2   1    0.12    0.37 
  25   3  -1    0.08    0.18 
 -25  -3   1   -0.13    0.34 
  24   4  -1    0.45    0.21 
 -24  -4   1    0.38    0.37 
  23   5  -1    0.37    0.20 
 -23  -5   1    0.03    0.33 
 -22  -6   1    0.55    0.35 
 -21  -7   1    0.20    0.35 
 -20  -8   1    1.75    0.38 
 -19  -9   1    0.59    0.25 
 -18 -10   1    0.36    0.23 
 -17 -11   1   -0.15    0.21 
 -16 -12   1   -0.31    0.22 
 -15 -13   1    0.00    0.27 
  29  -3  -1    0.41    0.42 
  28  -2  -1    1.53    0.41 
  27  -1  -1    0.22    0.24 
  26   0  -1   -0.19    0.17 
 -26   0   1    0.11    0.34 
  25   1  -1    0.90    0.28 
 -25  -1   1    0.95    0.40 
  24   2  -1   -0.19    0.15 
 -24  -2   1   -0.14    0.27 
  23   3  -1    0.05    0.15 
 -23  -3   1   -0.04    0.30 
  22   4  -1    0.06    0.15 
 -22  -4   1    0.01    0.25 
  21   5  -1    0.87    0.23 
 -21  -5   1    0.26    0.30 
 -20  -6   1    0.08    0.30 
 -19  -7   1    0.92    0.29 
 -18  -8   1    0.42    0.22 
 -17  -9   1   -0.08    0.21 
 -16 -10   1    0.26    0.23 
 -15 -11   1    0.08    0.22 
 -14 -12   1   -0.14    0.21 
 -13 -13   1    0.55    0.27 
  28  -4  -1   -0.41    0.33 
  27  -3  -1    0.08    0.23 
  26  -2  -1    0.36    0.22 
  25  -1  -1    0.85    0.25 
 -25   1   1    0.29    0.36 
  24   0  -1   -0.12    0.15 
 -24   0   1    0.18    0.29 
  23   1  -1   -0.13    0.14 
 -23  -1   1    0.67    0.33 
  22   2  -1    0.35    0.20 
 -22  -2   1    0.25    0.28 
  21   3  -1    0.50    0.19 
 -21  -3   1    0.43    0.26 
  20   4  -1    0.10    0.14 
 -20  -4   1    0.03    0.23 
  19   5  -1    0.37    0.17 
 -19  -5   1    0.40    0.27 
 -18  -6   1    2.96    0.51 
 -17  -7   1    0.65    0.28 
 -16  -8   1    5.03    0.64 
 -15  -9   1    0.54    0.24 
 -14 -10   1    0.46    0.24 
 -13 -11   1    0.64    0.24 
 -12 -12   1    0.18    0.21 
 -11 -13   1    0.39    0.27 
  27  -5  -1   -0.16    0.28 
  26  -4  -1    0.13    0.20 
  25  -3  -1    0.18    0.16 
  24  -2  -1    0.24    0.16 
  23  -1  -1    0.18    0.18 
 -23   1   1   -0.12    0.25 
  22   0  -1    0.47    0.20 
 -22   0   1    0.05    0.24 
  21   1  -1    0.13    0.16 
 -21  -1   1    0.42    0.25 
  20   2  -1    1.97    0.32 
 -20  -2   1    1.75    0.39 
  19   3  -1    0.03    0.13 
 -19  -3   1    0.07    0.21 
  18   4  -1    0.41    0.17 
 -18  -4   1    0.07    0.19 
 -17  -5   1   -0.05    0.21 
 -16  -6   1    0.24    0.18 
 -15  -7   1    0.23    0.17 
 -14  -8   1    0.86    0.26 
 -13  -9   1    0.33    0.19 
 -12 -10   1    0.49    0.25 
 -11 -11   1    1.53    0.35 
 -10 -12   1    0.02    0.41 
 -10 -12   1   -0.12    0.21 
  -9 -13   1    0.25    0.50 
  -8 -14   1    0.01    0.56 
  27  -7  -1    0.18    0.50 
  26  -6  -1   -0.07    0.39 
  25  -5  -1    0.07    0.19 
  24  -4  -1    0.72    0.25 
  23  -3  -1   -0.03    0.15 
  22  -2  -1    0.18    0.18 
 -22   2   1    0.39    0.30 
  21  -1  -1   -0.03    0.13 
 -21   1   1    0.25    0.25 
  20   0  -1    0.08    0.15 
 -20   0   1   -0.24    0.20 
  19   1  -1    3.94    0.44 
 -19  -1   1    3.37    0.48 
  18   2  -1    2.32    0.33 
 -18  -2   1    2.43    0.43 
  17   3  -1    0.55    0.18 
 -17  -3   1    0.07    0.20 
  16   4  -1    0.07    0.11 
 -16  -4   1    0.35    0.22 
 -15  -5   1    0.07    0.17 
 -14  -6   1    0.46    0.19 
 -13  -7   1   -0.12    0.13 
 -12  -8   1    1.19    0.31 
 -12  -8   1    0.80    0.26 
 -11  -9   1    6.77    0.70 
 -11  -9   1    6.91    0.72 
 -10 -10   1    4.08    0.59 
 -10 -10   1    2.65    0.45 
  -9 -11   1    0.59    0.37 
  -9 -11   1    1.16    0.27 
  -8 -12   1   -0.37    0.20 
  -8 -12   1    0.22    0.38 
  -7 -13   1    0.74    0.49 
  -6 -14   1    0.64    0.57 
  -5 -15   1    0.27    0.69 
  25  -7  -1    0.38    0.43 
  24  -6  -1   -0.07    0.30 
  23  -5  -1    0.02    0.19 
  22  -4  -1   -0.04    0.18 
  21  -3  -1    0.41    0.20 
  20  -2  -1    1.12    0.26 
 -20   2   1    1.64    0.32 
  19  -1  -1    3.27    0.41 
 -19   1   1    4.50    0.52 
  18   0  -1    0.03    0.12 
 -18   0   1    0.10    0.19 
  17   1  -1    0.27    0.15 
 -17  -1   1    0.37    0.22 
  16   2  -1    8.60    0.57 
 -16  -2   1    8.92    0.76 
  15   3  -1    1.81    0.28 
 -15  -3   1    1.40    0.31 
  14   4  -1   -0.16    0.11 
 -14  -4   1   -0.10    0.16 
 -13  -5   1    1.51    0.32 
 -13  -5   1    2.85    0.28 
 -12  -6   1    1.94    0.29 
 -12  -6   1    1.42    0.29 
 -11  -7   1    0.48    0.19 
 -11  -7   1    0.71    0.24 
 -10  -8   1    1.77    0.34 
 -10  -8   1    1.37    0.32 
  -9  -9   1    0.43    0.22 
  -9  -9   1    1.37    0.35 
  -8 -10   1    0.66    0.32 
  -8 -10   1    0.45    0.21 
  -7 -11   1    0.38    0.19 
  -7 -11   1    0.24    0.31 
  -6 -12   1   -0.12    0.33 
  -5 -13   1    0.36    0.43 
  -4 -14   1    0.83    0.56 
  -3 -15   1   -0.23    0.64 
  24  -8  -1    0.65    0.43 
  23  -7  -1    0.67    0.37 
  22  -6  -1    0.11    0.27 
  21  -5  -1    0.88    0.31 
  20  -4  -1    0.05    0.16 
  19  -3  -1    0.20    0.15 
 -19   3   1    0.04    0.21 
  18  -2  -1    2.58    0.38 
 -18   2   1    3.59    0.42 
  17  -1  -1    0.38    0.14 
 -17   1   1    0.32    0.19 
  16   0  -1    0.09    0.11 
 -16   0   1   -0.10    0.16 
  15   1  -1    0.03    0.14 
 -15  -1   1   -0.01    0.17 
  14   2  -1    0.09    0.12 
 -14  -2   1    0.01    0.14 
  13   3  -1    2.43    0.30 
 -13  -3   1    1.95    0.34 
  12   4  -1   -0.15    0.10 
 -12  -4   1    0.07    0.10 
 -12  -4   1   -0.02    0.16 
 -11  -5   1    5.62    0.60 
 -11  -5   1    6.47    0.46 
 -10  -6   1    0.12    0.15 
 -10  -6   1    0.06    0.15 
  -9  -7   1    5.29    0.49 
  -9  -7   1    3.39    0.47 
  -8  -8   1    2.10    0.35 
  -8  -8   1    1.97    0.34 
  -7  -9   1    8.93    0.78 
  -7  -9   1    7.02    0.69 
  -6 -10   1    3.04    0.43 
  -6 -10   1    2.46    0.47 
  -5 -11   1    2.18    0.37 
  -5 -11   1    1.75    0.46 
  -4 -12   1    0.11    0.35 
  -3 -13   1    0.31    0.43 
  -2 -14   1    0.33    0.52 
  -1 -15   1    0.05    0.69 
  23  -9  -1   -0.01    0.40 
  22  -8  -1    0.14    0.35 
  21  -7  -1    0.22    0.29 
  20  -6  -1    0.38    0.25 
  19  -5  -1    0.72    0.33 
  19  -5  -1    0.71    0.28 
  18  -4  -1    0.27    0.24 
  18  -4  -1    0.46    0.18 
  17  -3  -1    0.34    0.15 
  17  -3  -1    0.31    0.22 
 -17   3   1    0.59    0.22 
  16  -2  -1    8.38    0.67 
  16  -2  -1    9.67    0.67 
 -16   2   1   10.32    0.67 
  15  -1  -1    0.13    0.15 
  15  -1  -1   -0.14    0.13 
 -15   1   1   -0.07    0.14 
  14   0  -1   -0.07    0.12 
 -14   0   1    0.03    0.14 
  13   1  -1    1.31    0.22 
 -13  -1   1    1.53    0.28 
  12   2  -1    1.91    0.25 
 -12  -2   1    1.99    0.32 
  11   3  -1    7.94    0.50 
 -11  -3   1    8.41    0.67 
 -10  -4   1    1.11    0.18 
 -10  -4   1    0.70    0.21 
  -9  -5   1    2.44    0.28 
  -9  -5   1    2.45    0.36 
  -8  -6   1    5.56    0.56 
  -8  -6   1    5.78    0.50 
  -7  -7   1    0.72    0.21 
  -7  -7   1    1.01    0.23 
  -6  -8   1    2.16    0.36 
  -6  -8   1    2.03    0.35 
  -5  -9   1    0.30    0.21 
  -5  -9   1    0.14    0.22 
  -4 -10   1   -0.12    0.19 
  -4 -10   1    0.06    0.21 
  -3 -11   1    0.16    0.28 
  -2 -12   1    0.34    0.37 
  -1 -13   1    0.10    0.39 
   0 -14   1    0.25    0.56 
   1 -15   1    0.31    0.72 
  22 -10  -1   -0.04    0.42 
  21  -9  -1   -0.04    0.31 
  20  -8  -1    1.97    0.44 
  20  -8  -1    1.76    0.42 
  19  -7  -1    1.04    0.35 
  19  -7  -1    1.45    0.36 
  18  -6  -1    2.92    0.46 
  18  -6  -1    3.11    0.44 
  17  -5  -1   -0.21    0.20 
  17  -5  -1   -0.01    0.15 
  16  -4  -1    0.15    0.20 
  16  -4  -1    0.19    0.15 
 -16   4   1    0.13    0.16 
  15  -3  -1    1.42    0.25 
  15  -3  -1    1.33    0.28 
 -15   3   1    1.68    0.26 
  14  -2  -1    0.04    0.15 
  14  -2  -1    0.15    0.12 
 -14   2   1    0.00    0.12 
  13  -1  -1    1.41    0.21 
  13  -1  -1    1.45    0.24 
 -13   1   1    1.14    0.24 
  12   0  -1    0.05    0.09 
  12   0  -1   -0.05    0.10 
 -12   0   1    0.22    0.14 
  11   1  -1    0.10    0.11 
 -11  -1   1    0.03    0.12 
  10   2  -1   -0.01    0.09 
 -10  -2   1   -0.01    0.12 
   9   3  -1    3.98    0.31 
  -9  -3   1    3.75    0.27 
  -9  -3   1    3.80    0.42 
  -8  -4   1    0.85    0.20 
  -8  -4   1    0.89    0.17 
  -7  -5   1    1.77    0.25 
  -7  -5   1    1.75    0.29 
  -6  -6   1    5.01    0.50 
  -6  -6   1    4.89    0.47 
  -5  -7   1   10.55    0.73 
  -5  -7   1    9.22    0.67 
  -4  -8   1    1.16    0.27 
  -4  -8   1    1.14    0.25 
  -3  -9   1    0.93    0.25 
  -3  -9   1    0.39    0.27 
  -2 -10   1    0.52    0.28 
  -2 -10   1    0.22    0.21 
  -1 -11   1    0.34    0.29 
   0 -12   1    1.23    0.47 
   1 -13   1    0.45    0.46 
   2 -14   1    0.06    0.54 
   3 -15   1   -0.30    0.66 
  21 -11  -1    0.34    0.44 
  21 -11  -1    0.30    0.50 
  20 -10  -1    0.31    0.40 
  20 -10  -1    0.23    0.31 
  19  -9  -1    0.41    0.33 
  19  -9  -1    0.62    0.32 
  18  -8  -1    1.53    0.36 
  18  -8  -1    1.34    0.36 
  17  -7  -1    0.36    0.22 
  17  -7  -1    0.95    0.32 
  16  -6  -1    0.16    0.19 
  16  -6  -1    0.28    0.18 
  15  -5  -1    0.07    0.19 
  15  -5  -1   -0.06    0.14 
  14  -4  -1    0.01    0.15 
  14  -4  -1    0.18    0.15 
 -14   4   1   -0.09    0.12 
  13  -3  -1    2.45    0.33 
  13  -3  -1    2.32    0.31 
 -13   3   1    2.57    0.29 
  12  -2  -1    1.71    0.25 
  12  -2  -1    1.66    0.25 
 -12   2   1    2.15    0.27 
  11  -1  -1    0.10    0.10 
  11  -1  -1    0.15    0.12 
 -11   1   1    0.08    0.11 
  10   0  -1    0.09    0.10 
  10   0  -1   -0.06    0.07 
 -10   0   1   -0.20    0.10 
   9   1  -1    5.49    0.36 
  -9  -1   1    5.90    0.47 
   8   2  -1    1.10    0.16 
  -8  -2   1    0.97    0.20 
  -8  -2   1    0.85    0.09 
  -7  -3   1    0.63    0.12 
  -7  -3   1    0.72    0.18 
  -6  -4   1    6.03    0.42 
  -6  -4   1    5.91    0.49 
  -5  -5   1   16.51    0.99 
  -5  -5   1   16.79    0.96 
  -4  -6   1   -0.01    0.11 
  -4  -6   1    0.03    0.12 
  -3  -7   1    0.50    0.18 
  -3  -7   1    0.98    0.24 
  -2  -8   1    0.44    0.19 
  -2  -8   1    0.79    0.25 
  -1  -9   1    1.06    0.24 
  -1  -9   1    0.96    0.32 
   0 -10   1    0.54    0.29 
   1 -11   1   -0.07    0.28 
   2 -12   1    0.27    0.37 
   3 -13   1    0.03    0.43 
   4 -14   1    0.34    0.58 
   5 -15   1    0.00    0.67 
  19 -11  -1    0.00    0.31 
  19 -11  -1   -0.10    0.36 
  18 -10  -1    0.36    0.30 
  17  -9  -1    0.10    0.28 
  16  -8  -1    6.13    0.77 
  15  -7  -1    0.29    0.21 
  14  -6  -1    0.61    0.25 
  13  -5  -1    1.94    0.35 
  12  -4  -1    0.14    0.14 
 -12   4   1    0.13    0.10 
  11  -3  -1    6.54    0.47 
  11  -3  -1    7.40    0.54 
 -11   3   1    7.67    0.46 
  10  -2  -1    0.13    0.11 
  10  -2  -1    0.05    0.10 
 -10   2   1    0.07    0.10 
   9  -1  -1    6.35    0.39 
   9  -1  -1    5.74    0.38 
   8   0  -1    0.02    0.08 
   8   0  -1    0.01    0.05 
  -8   0   1    0.03    0.09 
   7   1  -1    3.56    0.25 
  -7  -1   1    3.71    0.33 
   6   2  -1    6.97    0.38 
  -6  -2   1    6.77    0.46 
  -6  -2   1    7.10    0.40 
  -5  -3   1    1.04    0.18 
  -5  -3   1    0.88    0.14 
  -4  -4   1    8.44    0.54 
  -4  -4   1    7.91    0.53 
  -3  -5   1    9.22    0.63 
  -3  -5   1    9.04    0.58 
  -2  -6   1   11.01    0.74 
  -2  -6   1    9.88    0.64 
  -1  -7   1    1.23    0.22 
  -1  -7   1    1.20    0.27 
   0  -8   1    4.39    0.40 
   0  -8   1    4.41    0.55 
   1  -9   1    0.77    0.21 
   1  -9   1    0.73    0.29 
   2 -10   1    1.18    0.36 
   3 -11   1    0.59    0.38 
   4 -12   1   -0.21    0.37 
   5 -13   1   -0.26    0.47 
   6 -14   1    0.39    0.63 
  18 -12  -1    0.51    0.42 
  17 -11  -1   -0.02    0.29 
  16 -10  -1    0.00    0.23 
  15  -9  -1    0.09    0.23 
  14  -8  -1    0.38    0.24 
  13  -7  -1   -0.22    0.14 
  12  -6  -1    1.62    0.34 
  11  -5  -1    6.30    0.59 
  10  -4  -1    1.11    0.23 
 -10   4   1    1.26    0.13 
   9  -3  -1    4.66    0.39 
  -9   3   1    4.07    0.28 
   8  -2  -1    1.03    0.17 
  -8   2   1    0.89    0.14 
   7  -1  -1    4.37    0.27 
   7  -1  -1    4.03    0.27 
  -7   1   1    2.77    0.27 
   6   0  -1   -0.05    0.06 
   6   0  -1   -0.02    0.04 
  -6   0   1    0.06    0.08 
   5   1  -1   10.24    0.49 
   5   1  -1    8.75    0.47 
  -5  -1   1    9.46    0.55 
  -4  -2   1    0.54    0.12 
  -4  -2   1    0.59    0.09 
  -3  -3   1   35.17    1.81 
  -3  -3   1   34.45    1.69 
  -2  -4   1   12.20    0.69 
  -2  -4   1   12.52    0.75 
  -1  -5   1   82.66    3.78 
  -1  -5   1   80.08    4.16 
   0  -6   1    7.32    0.57 
   0  -6   1    7.03    0.46 
   1  -7   1    0.43    0.18 
   1  -7   1   -0.03    0.10 
   2  -8   1    0.44    0.26 
   2  -8   1    0.35    0.14 
   3  -9   1    0.39    0.28 
   4 -10   1    1.29    0.40 
   5 -11   1   -0.26    0.28 
   6 -12   1    0.01    0.36 
   7 -13   1   -0.06    0.27 
   8 -14   1    0.87    0.51 
  16 -12  -1   -0.18    0.33 
  15 -11  -1   -0.28    0.26 
  14 -10  -1    0.70    0.32 
  13  -9  -1    0.55    0.29 
  12  -8  -1    1.27    0.34 
  11  -7  -1    1.06    0.27 
  10  -6  -1    0.09    0.16 
   9  -5  -1    2.98    0.39 
   8  -4  -1    1.14    0.22 
  -8   4   1    1.16    0.09 
   7  -3  -1    0.73    0.16 
  -7   3   1    0.90    0.10 
   6  -2  -1    7.76    0.47 
  -6   2   1    7.16    0.39 
   5  -1  -1   10.13    0.53 
  -5   1   1    9.12    0.50 
   4   0  -1   -0.06    0.04 
  -4   0   1    0.51    0.09 
   3   1  -1    4.98    0.26 
  -3  -1   1    5.14    0.31 
  -3  -1   1    5.21    0.29 
  -2  -2   1   61.00    3.08 
  -2  -2   1   62.72    2.85 
  -1  -3   1   64.32    2.95 
  -1  -3   1   63.64    3.23 
   0  -4   1   22.18    1.10 
   0  -4   1   22.62    1.26 
   1  -5   1    2.48    0.23 
   1  -5   1    2.63    0.34 
   2  -6   1    2.39    0.22 
   2  -6   1    2.51    0.38 
   3  -7   1    6.26    0.61 
   3  -7   1    5.27    0.35 
   4  -8   1    0.28    0.23 
   5  -9   1    1.52    0.35 
   6 -10   1    0.36    0.21 
   7 -11   1    0.21    0.25 
   8 -12   1    0.26    0.27 
   9 -13   1    0.03    0.32 
  10 -14   1   -0.36    0.52 
  15 -13  -1    0.41    0.50 
  14 -12  -1    0.58    0.33 
  13 -11  -1    0.68    0.33 
  12 -10  -1    0.52    0.28 
  11  -9  -1    5.82    0.73 
  10  -8  -1    2.12    0.42 
   9  -7  -1    4.59    0.54 
   8  -6  -1    5.29    0.56 
   7  -5  -1    1.70    0.28 
   6  -4  -1    6.13    0.29 
   6  -4  -1    5.55    0.45 
   5  -3  -1    0.95    0.07 
   5  -3  -1    1.01    0.18 
   4  -2  -1    0.50    0.11 
  -4   2   1    0.59    0.06 
   3  -1  -1    5.50    0.31 
  -3   1   1    5.15    0.28 
   2   0  -1   -0.01    0.02 
  -2   0   1    0.01    0.02 
  -1  -1   1  189.05    8.02 
  -1  -1   1  168.32    8.73 
   0  -2   1  132.57    5.91 
   0  -2   1  130.37    6.48 
   1  -3   1   63.24    3.24 
   1  -3   1   64.50    2.91 
   2  -4   1    6.44    0.34 
   2  -4   1    5.33    0.45 
   3  -5   1   46.80    2.16 
   3  -5   1   47.91    2.53 
   4  -6   1    3.68    0.22 
   4  -6   1    3.97    0.47 
   5  -7   1    6.27    0.66 
   6  -8   1    0.57    0.24 
   7  -9   1    0.20    0.19 
   8 -10   1    0.29    0.24 
   9 -11   1    0.27    0.24 
  10 -12   1    0.05    0.24 
  11 -13   1    0.53    0.38 
  13 -13  -1    0.22    0.40 
  12 -12  -1    0.08    0.26 
  11 -11  -1    0.34    0.27 
  10 -10  -1    3.54    0.60 
   9  -9  -1    0.59    0.26 
   8  -8  -1    3.33    0.49 
   7  -7  -1    0.48    0.22 
   6  -6  -1    3.57    0.44 
   5  -5  -1   17.62    0.83 
   5  -5  -1   17.14    1.06 
   4  -4  -1    7.77    0.54 
   4  -4  -1    7.86    0.39 
   3  -3  -1   35.24    1.87 
   3  -3  -1   36.78    1.64 
   2  -2  -1   68.30    3.07 
   1  -1  -1  183.76    8.22 
   0   0  -1   -0.22    0.00 
   0   0  -1   -0.21    0.01 
   0   0  -1   -0.21    0.01 
   0   0   1   -0.21    0.00 
   0   0   1   -0.22    0.01 
  -1   1  -1  101.71    4.48 
   1  -1   1  100.33    4.91 
   1  -1   1   96.68    4.48 
   2  -2   1    2.87    0.14 
   2  -2   1    2.53    0.25 
   3  -3   1   11.17    0.69 
   4  -4   1   10.81    0.72 
   5  -5   1   26.39    1.53 
   6  -6   1   21.79    1.35 
   7  -7   1    0.76    0.23 
   8  -8   1    4.43    0.59 
   9  -9   1    7.30    0.83 
  10 -10   1    3.70    0.63 
  11 -11   1    0.07    0.27 
  12 -12   1    0.07    0.28 
  13 -13   1    0.16    0.44 
  12 -14  -1    0.17    0.64 
  11 -13  -1    0.80    0.37 
  10 -12  -1   -0.16    0.23 
   9 -11  -1    0.30    0.26 
   8 -10  -1    0.06    0.20 
   7  -9  -1    9.20    0.89 
   6  -8  -1    2.62    0.41 
   5  -7  -1    8.70    0.72 
   5  -7  -1    9.91    0.53 
   4  -6  -1    0.13    0.15 
   4  -6  -1    0.09    0.09 
   3  -5  -1    8.98    0.48 
   3  -5  -1    8.61    0.61 
   2  -4  -1   12.45    0.64 
   2  -4  -1   13.28    0.77 
   1  -3  -1   63.06    2.86 
   1  -3  -1   62.59    3.16 
   0  -2  -1  128.18    6.58 
   0  -2  -1  140.15    6.03 
  -1  -1  -1  104.22    4.69 
  -2   0  -1   -0.50    0.04 
   2   0   1   -0.52    0.05 
   2   0   1   -0.54    0.04 
  -3   1  -1  185.25    8.28 
   3  -1   1  182.02    9.05 
   3  -1   1  186.93    7.76 
  -4   2  -1    9.02    0.43 
   4  -2   1    8.15    0.55 
   4  -2   1    9.14    0.42 
   5  -3   1    3.67    0.36 
   6  -4   1    2.58    0.34 
   7  -5   1    1.87    0.32 
   8  -6   1    0.89    0.26 
   9  -7   1    3.57    0.50 
  10  -8   1    4.92    0.64 
  11  -9   1    0.27    0.24 
  12 -10   1    0.30    0.26 
  13 -11   1    0.29    0.27 
  14 -12   1    0.03    0.31 
  15 -13   1    0.37    0.62 
  10 -14  -1    0.35    0.58 
   9 -13  -1    0.01    0.26 
   8 -12  -1    0.32    0.26 
   7 -11  -1    0.41    0.24 
   6 -10  -1    2.59    0.47 
   5  -9  -1   -0.03    0.16 
   4  -8  -1    0.75    0.26 
   4  -8  -1    1.39    0.22 
   3  -7  -1    0.87    0.17 
   3  -7  -1    0.82    0.22 
   2  -6  -1    9.43    0.70 
   2  -6  -1   11.00    0.59 
   1  -5  -1   81.63    3.74 
   1  -5  -1   81.19    4.14 
   0  -4  -1   20.86    1.01 
   0  -4  -1   19.69    1.12 
  -1  -3  -1   63.38    3.14 
  -1  -3  -1   61.93    2.88 
  -2  -2  -1    2.61    0.19 
  -2  -2  -1    3.17    0.22 
  -3  -1  -1  162.40    7.46 
   3   1   1  169.19    6.97 
  -4   0  -1   -0.12    0.06 
   4   0   1   -0.08    0.05 
   4   0   1   -0.13    0.06 
  -5   1  -1    2.41    0.18 
   5  -1   1    1.98    0.19 
   5  -1   1    2.53    0.23 
  -6   2  -1    4.02    0.25 
   6  -2   1    4.27    0.33 
   6  -2   1    3.54    0.28 
  -7   3  -1   24.51    1.13 
   7  -3   1   23.74    1.37 
   8  -4   1    5.51    0.52 
   9  -5   1    2.02    0.34 
  10  -6   1    0.57    0.24 
  11  -7   1    1.06    0.29 
  12  -8   1    4.11    0.60 
  13  -9   1    3.17    0.57 
  14 -10   1    0.50    0.29 
  15 -11   1    0.32    0.31 
  16 -12   1    0.33    0.42 
   8 -14  -1    0.19    0.41 
   7 -13  -1    0.71    0.36 
   6 -12  -1   -0.28    0.31 
   5 -11  -1    1.52    0.45 
   4 -10  -1   -0.04    0.25 
   3  -9  -1    0.71    0.28 
   2  -8  -1    1.04    0.20 
   2  -8  -1    0.42    0.23 
   1  -7  -1    1.12    0.25 
   1  -7  -1    1.50    0.23 
   0  -6  -1    7.44    0.54 
   0  -6  -1    6.52    0.45 
  -1  -5  -1    2.61    0.27 
  -1  -5  -1    2.88    0.32 
  -2  -4  -1    5.94    0.42 
  -2  -4  -1    6.38    0.41 
  -3  -3  -1   12.63    0.68 
  -3  -3  -1   12.41    0.70 
  -4  -2  -1    8.31    0.49 
  -5  -1  -1    1.81    0.20 
   5   1   1    1.71    0.16 
  -6   0  -1   -0.08    0.07 
   6   0   1    0.04    0.06 
   6   0   1   -0.06    0.07 
  -7   1  -1   86.73    3.98 
   7  -1   1   88.19    3.75 
   7  -1   1   85.63    4.33 
  -8   2  -1   24.64    1.20 
   8  -2   1   24.74    1.17 
   8  -2   1   24.31    1.36 
  -9   3  -1    0.67    0.13 
   9  -3   1    0.64    0.14 
   9  -3   1    0.58    0.18 
 -10   4  -1    3.63    0.23 
  10  -4   1    2.71    0.40 
  11  -5   1    1.21    0.30 
  12  -6   1    0.68    0.26 
  13  -7   1    1.82    0.42 
  14  -8   1    2.90    0.51 
  15  -9   1    0.15    0.25 
  16 -10   1    0.12    0.26 
  17 -11   1   -0.12    0.32 
  17 -11   1   -0.01    0.33 
  18 -12   1    0.29    0.45 
  18 -12   1    0.21    0.49 
   6 -14  -1    0.98    0.65 
   5 -13  -1    0.57    0.47 
   4 -12  -1   -0.06    0.36 
   3 -11  -1    0.12    0.30 
   2 -10  -1    0.08    0.26 
   1  -9  -1    1.46    0.28 
   1  -9  -1    1.23    0.33 
   0  -8  -1    3.54    0.48 
   0  -8  -1    4.96    0.43 
  -1  -7  -1    0.31    0.15 
  -1  -7  -1    0.33    0.15 
  -2  -6  -1    2.09    0.29 
  -2  -6  -1    2.12    0.27 
  -3  -5  -1   44.07    2.23 
  -3  -5  -1   48.12    2.41 
  -4  -4  -1   11.97    0.70 
  -4  -4  -1   11.88    0.70 
  -5  -3  -1    3.90    0.27 
  -5  -3  -1    3.70    0.34 
  -6  -2  -1    3.41    0.32 
   6   2   1    3.74    0.25 
  -7  -1  -1   83.59    3.88 
   7   1   1   83.89    3.61 
  -8   0  -1   -0.04    0.09 
   8   0   1    0.02    0.08 
   8   0   1   -0.03    0.08 
  -9   1  -1    0.46    0.13 
   9  -1   1    0.45    0.13 
   9  -1   1    0.73    0.17 
 -10   2  -1    0.22    0.13 
  10  -2   1    0.23    0.15 
  10  -2   1    0.30    0.11 
 -11   3  -1    6.89    0.45 
  11  -3   1    7.91    0.50 
  11  -3   1    7.49    0.58 
 -12   4  -1    0.06    0.11 
  12  -4   1   -0.17    0.10 
  12  -4   1    0.08    0.17 
  13  -5   1    0.47    0.18 
  13  -5   1    0.32    0.23 
  14  -6   1    0.73    0.22 
  14  -6   1    0.72    0.24 
  15  -7   1    1.50    0.37 
  15  -7   1    1.47    0.31 
  16  -8   1    4.77    0.69 
  16  -8   1    3.87    0.52 
  17  -9   1    0.18    0.27 
  17  -9   1    0.04    0.27 
  18 -10   1    0.19    0.32 
  18 -10   1    0.26    0.32 
  19 -11   1    0.65    0.45 
  19 -11   1    0.15    0.38 
   5 -15  -1    0.48    0.73 
   4 -14  -1    0.92    0.60 
   3 -13  -1   -0.06    0.38 
   2 -12  -1    0.24    0.32 
   1 -11  -1    0.32    0.29 
   0 -10  -1    0.85    0.30 
   0 -10  -1    0.79    0.27 
  -1  -9  -1    0.56    0.24 
  -1  -9  -1    0.42    0.20 
  -2  -8  -1    0.74    0.21 
  -2  -8  -1    0.44    0.18 
  -3  -7  -1    5.10    0.48 
  -3  -7  -1    6.17    0.54 
  -4  -6  -1    3.94    0.41 
  -4  -6  -1    4.07    0.40 
  -5  -5  -1   26.78    1.43 
  -5  -5  -1   28.23    1.50 
  -6  -4  -1    2.60    0.25 
  -6  -4  -1    2.79    0.32 
  -7  -3  -1   24.90    1.25 
  -7  -3  -1   22.84    1.26 
  -8  -2  -1   23.41    1.27 
   8   2   1   24.88    1.15 
  -9  -1  -1    0.67    0.17 
   9   1   1    0.48    0.13 
 -10   0  -1    0.09    0.12 
  10   0   1   -0.09    0.10 
  10   0   1    0.10    0.10 
  11  -1   1    1.03    0.20 
  11  -1   1    0.85    0.17 
 -12   2  -1    5.43    0.44 
  12  -2   1    5.77    0.50 
  12  -2   1    5.43    0.46 
 -13   3  -1   21.20    1.09 
  13  -3   1   19.50    1.25 
  13  -3   1   21.02    1.09 
 -14   4  -1    1.41    0.23 
  14  -4   1    1.02    0.25 
  14  -4   1    1.03    0.29 
  15  -5   1    0.48    0.22 
  15  -5   1    0.31    0.26 
  16  -6   1    0.13    0.21 
  16  -6   1    0.32    0.23 
  17  -7   1   -0.03    0.21 
  17  -7   1    0.19    0.25 
  18  -8   1   -0.20    0.24 
  18  -8   1    0.27    0.27 
  19  -9   1    0.86    0.37 
  19  -9   1    0.35    0.32 
  20 -10   1   -0.11    0.35 
  20 -10   1   -0.20    0.30 
   3 -15  -1    0.06    0.62 
   2 -14  -1    0.14    0.48 
   1 -13  -1    0.12    0.35 
   0 -12  -1    1.22    0.43 
  -1 -11  -1    0.04    0.27 
  -2 -10  -1    1.34    0.29 
  -2 -10  -1    1.07    0.34 
  -3  -9  -1    0.69    0.27 
  -3  -9  -1    0.65    0.23 
  -4  -8  -1    0.30    0.17 
  -4  -8  -1    0.46    0.19 
  -5  -7  -1    6.17    0.56 
  -5  -7  -1    6.11    0.54 
  -6  -6  -1   21.12    1.22 
  -6  -6  -1   22.31    1.24 
  -7  -5  -1    1.91    0.24 
  -7  -5  -1    1.94    0.31 
  -8  -4  -1    4.60    0.47 
  -8  -4  -1    5.39    0.36 
  -9  -3  -1    0.62    0.20 
  -9  -3  -1    0.53    0.10 
   9   3   1    0.61    0.15 
 -10  -2  -1    0.01    0.12 
  10   2   1    0.02    0.10 
 -11  -1  -1    0.80    0.19 
  11   1   1    0.65    0.16 
 -12   0  -1   -0.12    0.12 
  12   0   1    0.01    0.12 
  12   0   1    0.08    0.12 
 -13   1  -1    0.30    0.15 
  13  -1   1    1.12    0.23 
  13  -1   1    1.00    0.20 
 -14   2  -1    2.87    0.34 
  14  -2   1    2.53    0.33 
  14  -2   1    2.80    0.38 
 -15   3  -1   -0.13    0.15 
  15  -3   1    0.18    0.22 
  15  -3   1    0.17    0.16 
  16  -4   1    2.13    0.34 
  16  -4   1    1.68    0.37 
  17  -5   1    0.14    0.18 
  17  -5   1   -0.14    0.23 
  18  -6   1    0.52    0.26 
  18  -6   1    0.92    0.31 
  19  -7   1   -0.25    0.22 
  19  -7   1    0.10    0.27 
  20  -8   1    2.07    0.49 
  20  -8   1    1.66    0.42 
  21  -9   1    0.15    0.38 
  22 -10   1   -0.23    0.43 
   1 -15  -1   -0.04    0.64 
   0 -14  -1    1.00    0.59 
  -1 -13  -1    0.34    0.38 
  -2 -12  -1   -0.23    0.29 
  -3 -11  -1   -0.05    0.23 
  -3 -11  -1    0.61    0.20 
  -4 -10  -1    1.68    0.31 
  -4 -10  -1    1.53    0.38 
  -5  -9  -1    1.22    0.30 
  -5  -9  -1    1.48    0.32 
  -6  -8  -1    0.13    0.16 
  -6  -8  -1    0.13    0.17 
  -7  -7  -1    1.64    0.31 
  -7  -7  -1    1.50    0.27 
  -8  -6  -1    0.81    0.18 
  -8  -6  -1    0.76    0.22 
  -9  -5  -1    2.33    0.36 
  -9  -5  -1    2.51    0.27 
 -10  -4  -1    3.21    0.26 
 -10  -4  -1    2.81    0.39 
 -11  -3  -1    7.97    0.43 
 -11  -3  -1    6.62    0.61 
  11   3   1    6.79    0.47 
 -12  -2  -1    4.62    0.49 
  12   2   1    5.62    0.45 
 -13  -1  -1    0.89    0.22 
  13   1   1    0.85    0.20 
 -14   0  -1   -0.09    0.14 
  14   0   1    0.07    0.13 
  14   0   1   -0.05    0.13 
 -15   1  -1    4.68    0.46 
  15  -1   1    4.82    0.43 
  15  -1   1    3.27    0.40 
 -16   2  -1    5.34    0.49 
  16  -2   1    5.65    0.53 
  16  -2   1    4.46    0.49 
 -17   3  -1    0.24    0.21 
  17  -3   1    0.10    0.23 
  17  -3   1   -0.09    0.16 
  18  -4   1    1.23    0.38 
  18  -4   1    1.20    0.29 
  19  -5   1    0.91    0.40 
  19  -5   1    0.15    0.22 
  20  -6   1    0.28    0.25 
  21  -7   1    1.05    0.37 
  22  -8   1    1.22    0.45 
  23  -9   1    0.57    0.45 
  -1 -15  -1    0.29    0.64 
  -2 -14  -1    0.26    0.48 
  -3 -13  -1    0.26    0.39 
  -4 -12  -1    0.31    0.36 
  -5 -11  -1    0.02    0.18 
  -5 -11  -1   -0.02    0.27 
  -6 -10  -1    0.27    0.18 
  -6 -10  -1    0.21    0.25 
  -7  -9  -1    0.32    0.18 
  -7  -9  -1   -0.15    0.20 
  -8  -8  -1    4.93    0.52 
  -8  -8  -1    5.01    0.56 
  -9  -7  -1    4.12    0.49 
  -9  -7  -1    3.96    0.43 
 -10  -6  -1    0.00    0.12 
 -10  -6  -1    0.12    0.14 
 -11  -5  -1    1.21    0.28 
 -11  -5  -1    1.49    0.21 
 -12  -4  -1    0.13    0.17 
 -12  -4  -1    0.13    0.09 
  12   4   1    0.02    0.14 
 -13  -3  -1   21.65    1.25 
  13   3   1   20.65    1.10 
 -14  -2  -1    2.64    0.39 
  14   2   1    2.41    0.32 
 -15  -1  -1    4.64    0.52 
  15   1   1    3.76    0.40 
 -16   0  -1    0.05    0.18 
  16   0   1   -0.02    0.11 
 -17   1  -1    2.76    0.38 
  17  -1   1    1.75    0.31 
 -18   2  -1   -0.01    0.18 
  18  -2   1    0.12    0.18 
  19  -3   1    1.08    0.31 
  20  -4   1    0.34    0.25 
  21  -5   1   -0.24    0.22 
  22  -6   1    0.78    0.37 
  23  -7   1    0.15    0.37 
  24  -8   1    1.07    0.51 
  -3 -15  -1   -0.15    0.58 
  -4 -14  -1    0.49    0.50 
  -5 -13  -1    0.52    0.39 
  -6 -12  -1    0.06    0.20 
  -6 -12  -1    0.00    0.31 
  -7 -11  -1    0.40    0.22 
  -7 -11  -1    0.07    0.28 
  -8 -10  -1    0.01    0.24 
  -8 -10  -1    0.00    0.17 
  -9  -9  -1    8.23    0.73 
  -9  -9  -1    7.35    0.74 
 -10  -8  -1    4.55    0.56 
 -10  -8  -1    4.78    0.51 
 -11  -7  -1    0.64    0.20 
 -11  -7  -1    0.74    0.21 
 -12  -6  -1    1.48    0.24 
 -12  -6  -1    0.86    0.24 
 -13  -5  -1    0.52    0.20 
 -13  -5  -1    0.50    0.15 
 -14  -4  -1    0.86    0.27 
  14   4   1    1.18    0.21 
 -15  -3  -1    0.16    0.18 
  15   3   1   -0.19    0.09 
 -16  -2  -1    5.13    0.59 
  16   2   1    5.63    0.51 
 -17  -1  -1    1.65    0.33 
  17   1   1    0.96    0.22 
 -18   0  -1   -0.12    0.19 
  18   0   1    0.16    0.14 
 -19   1  -1    2.49    0.39 
  19  -1   1    1.04    0.26 
 -20   2  -1    1.12    0.32 
  20  -2   1    1.11    0.31 
  21  -3   1   -0.18    0.19 
  22  -4   1   -0.31    0.22 
  23  -5   1    0.33    0.31 
  24  -6   1    0.55    0.39 
  25  -7   1    1.02    0.51 
  -5 -15  -1    0.11    0.65 
  -6 -14  -1    0.16    0.50 
  -7 -13  -1   -0.04    0.38 
  -8 -12  -1    0.28    0.35 
  -8 -12  -1    0.08    0.21 
  -9 -11  -1    0.36    0.32 
  -9 -11  -1    0.23    0.21 
 -10 -10  -1    4.19    0.58 
 -10 -10  -1    4.36    0.59 
 -11  -9  -1   -0.05    0.14 
 -11  -9  -1    0.13    0.24 
 -12  -8  -1    3.46    0.52 
 -12  -8  -1    4.75    0.50 
 -13  -7  -1    2.57    0.44 
 -14  -6  -1    0.15    0.17 
 -15  -5  -1    0.36    0.24 
 -16  -4  -1    0.77    0.29 
  16   4   1    0.96    0.21 
 -17  -3  -1    0.17    0.22 
  17   3   1    0.24    0.16 
 -18  -2  -1    0.06    0.20 
  18   2   1    0.44    0.17 
 -19  -1  -1    1.72    0.36 
  19   1   1    1.78    0.30 
 -20   0  -1    0.16    0.22 
  20   0   1   -0.15    0.11 
 -21   1  -1    0.04    0.24 
  21  -1   1    0.22    0.16 
  22  -2   1    0.26    0.17 
  23  -3   1   -0.30    0.22 
  24  -4   1   -0.42    0.26 
  25  -5   1    0.68    0.43 
  26  -6   1    0.10    0.47 
  -8 -14  -1    0.73    0.63 
  -9 -13  -1    0.14    0.49 
  -9 -13  -1   -0.35    0.22 
 -10 -12  -1    0.13    0.18 
 -11 -11  -1    0.07    0.19 
 -12 -10  -1    0.38    0.22 
 -13  -9  -1    1.75    0.39 
 -14  -8  -1    1.62    0.37 
 -15  -7  -1    1.67    0.37 
 -16  -6  -1    0.25    0.22 
 -17  -5  -1    0.09    0.22 
 -18  -4  -1    0.70    0.30 
  18   4   1    1.28    0.25 
 -19  -3  -1    0.41    0.24 
  19   3   1    0.86    0.24 
 -20  -2  -1    0.90    0.30 
  20   2   1    1.13    0.25 
 -21  -1  -1    0.04    0.19 
  21   1   1    0.34    0.18 
 -22   0  -1    0.48    0.26 
  22   0   1    0.09    0.17 
 -23   1  -1    0.02    0.27 
  23  -1   1    0.44    0.20 
  24  -2   1    0.41    0.23 
  25  -3   1    0.05    0.32 
  26  -4   1    0.30    0.37 
  27  -5   1   -0.56    0.36 
 -11 -13  -1    0.30    0.25 
 -12 -12  -1   -0.04    0.18 
 -13 -11  -1    0.63    0.23 
 -14 -10  -1    0.46    0.21 
 -15  -9  -1    0.09    0.18 
 -16  -8  -1    4.98    0.68 
 -17  -7  -1    0.53    0.26 
 -18  -6  -1    0.74    0.33 
 -19  -5  -1    0.44    0.31 
 -20  -4  -1   -0.05    0.24 
  20   4   1    0.01    0.14 
 -21  -3  -1   -0.02    0.25 
  21   3   1    0.31    0.20 
 -22  -2  -1    0.20    0.23 
  22   2   1    0.17    0.17 
 -23  -1  -1    0.35    0.28 
  23   1   1    0.47    0.21 
 -24   0  -1    0.19    0.28 
  24   0   1    0.04    0.16 
  25  -1   1   -0.03    0.18 
  26  -2   1    0.12    0.20 
  27  -3   1   -0.23    0.26 
  28  -4   1    0.41    0.47 
 -13 -13  -1   -0.31    0.24 
 -14 -12  -1    0.02    0.22 
 -15 -11  -1    0.04    0.18 
 -16 -10  -1    0.45    0.21 
 -17  -9  -1    0.05    0.21 
 -18  -8  -1    0.16    0.21 
 -19  -7  -1   -0.34    0.24 
 -20  -6  -1    0.05    0.32 
 -21  -5  -1    0.12    0.30 
  21   5   1    0.27    0.18 
 -22  -4  -1   -0.08    0.27 
  22   4   1    0.08    0.15 
 -23  -3  -1    0.08    0.28 
  23   3   1    0.28    0.20 
 -24  -2  -1   -0.02    0.29 
  24   2   1   -0.08    0.18 
 -25  -1  -1   -0.15    0.30 
  25   1   1    0.05    0.16 
 -26   0  -1   -0.06    0.35 
  26   0   1   -0.56    0.15 
  27  -1   1    0.31    0.25 
  28  -2   1    0.18    0.31 
  29  -3   1    0.12    0.42 
 -15 -13  -1    0.10    0.30 
 -16 -12  -1    0.14    0.28 
 -17 -11  -1   -0.04    0.23 
 -18 -10  -1   -0.08    0.18 
 -19  -9  -1   -0.15    0.20 
 -20  -8  -1    1.01    0.32 
 -21  -7  -1   -0.11    0.33 
 -22  -6  -1    0.64    0.36 
 -23  -5  -1   -0.17    0.32 
  23   5   1    0.07    0.16 
 -24  -4  -1    0.36    0.34 
  24   4   1    0.00    0.19 
 -25  -3  -1    0.35    0.34 
  25   3   1    0.15    0.19 
 -26  -2  -1    0.28    0.38 
  26   2   1    0.17    0.23 
 -27  -1  -1    0.03    0.36 
  27   1   1   -0.26    0.21 
  28   0   1   -0.22    0.23 
  29  -1   1   -0.16    0.39 
 -18 -12  -1   -0.57    0.39 
 -19 -11  -1    0.39    0.35 
 -20 -10  -1    0.01    0.24 
 -21  -9  -1    0.46    0.27 
 -22  -8  -1    0.09    0.44 
 -23  -7  -1    0.20    0.40 
 -24  -6  -1    0.31    0.41 
 -25  -5  -1    0.12    0.43 
  25   5   1    0.26    0.23 
 -26  -4  -1    0.26    0.42 
  26   4   1    0.05    0.21 
 -27  -3  -1    0.36    0.45 
  27   3   1   -0.07    0.21 
 -28  -2  -1   -0.28    0.44 
  28   2   1   -0.24    0.28 
  29   1   1   -0.23    0.40 
 -22 -10  -1    0.10    0.47 
 -23  -9  -1   -0.10    0.39 
 -24  -8  -1    0.93    0.62 
 -25  -7  -1    0.31    0.53 
 -26  -6  -1    0.61    0.52 
 -27  -5  -1    0.15    0.51 
 -28  -4  -1    0.12    0.51 
  28   4   1    0.07    0.34 
 -29  -3  -1    0.25    0.52 
  29   3   1    0.15    0.41 
 -28  -6   2    0.31    0.62 
 -27  -7   2   -0.04    0.57 
 -26  -8   2   -0.20    0.59 
  30   2  -2    0.63    0.42 
 -30  -2   2   -0.11    0.53 
  29   3  -2    0.35    0.31 
 -29  -3   2    0.18    0.51 
  28   4  -2    0.14    0.23 
 -28  -4   2   -0.60    0.45 
  27   5  -2    0.39    0.22 
 -27  -5   2    0.18    0.48 
 -26  -6   2    0.38    0.53 
 -25  -7   2    0.11    0.48 
 -24  -8   2   -0.16    0.49 
 -23  -9   2    0.17    0.31 
 -22 -10   2    0.27    0.43 
 -21 -11   2   -0.02    0.45 
  30   0  -2    0.14    0.39 
  29   1  -2    0.10    0.27 
 -29  -1   2    0.52    0.51 
  28   2  -2   -0.35    0.22 
 -28  -2   2   -0.23    0.38 
  27   3  -2    0.27    0.21 
 -27  -3   2   -0.11    0.41 
  26   4  -2   -0.01    0.17 
 -26  -4   2    0.09    0.39 
  25   5  -2    0.14    0.19 
 -25  -5   2   -0.36    0.38 
 -24  -6   2   -0.18    0.37 
 -23  -7   2   -0.19    0.34 
 -22  -8   2    0.64    0.27 
 -21  -9   2    0.30    0.23 
 -20 -10   2    0.00    0.25 
 -19 -11   2   -0.05    0.25 
 -18 -12   2   -0.69    0.23 
  30  -2  -2    0.65    0.48 
  29  -1  -2    0.20    0.29 
  28   0  -2    0.39    0.26 
  27   1  -2    0.09    0.20 
 -27  -1   2   -0.16    0.32 
  26   2  -2    1.49    0.32 
 -26  -2   2    1.49    0.45 
  25   3  -2    0.89    0.26 
 -25  -3   2    0.31    0.36 
  24   4  -2   -0.17    0.16 
 -24  -4   2    0.17    0.35 
  23   5  -2    0.16    0.17 
 -23  -5   2    0.17    0.32 
 -22  -6   2    0.33    0.35 
 -21  -7   2    0.74    0.39 
 -20  -8   2    1.05    0.31 
 -19  -9   2   -0.09    0.17 
 -18 -10   2    0.20    0.22 
 -17 -11   2    0.23    0.24 
 -16 -12   2    0.19    0.26 
 -15 -13   2    0.40    0.30 
  29  -3  -2    0.28    0.36 
  28  -2  -2    0.03    0.22 
  27  -1  -2    0.04    0.21 
  26   0  -2    0.91    0.27 
 -26   0   2    1.12    0.45 
  25   1  -2    0.40    0.20 
 -25  -1   2    0.03    0.30 
  24   2  -2    0.37    0.20 
 -24  -2   2    0.07    0.28 
  23   3  -2    0.25    0.19 
 -23  -3   2   -0.19    0.27 
  22   4  -2    0.41    0.19 
 -22  -4   2    0.57    0.32 
  21   5  -2    0.13    0.16 
 -21  -5   2    0.32    0.30 
 -20  -6   2    0.24    0.32 
 -19  -7   2    0.14    0.20 
 -18  -8   2    2.35    0.46 
 -17  -9   2    0.30    0.22 
 -16 -10   2    0.03    0.20 
 -15 -11   2    0.00    0.20 
 -14 -12   2    0.30    0.26 
 -13 -13   2    0.33    0.25 
  28  -4  -2    0.03    0.28 
  27  -3  -2    0.08    0.24 
  26  -2  -2    1.52    0.33 
  25  -1  -2    0.11    0.19 
 -25   1   2    0.13    0.33 
  24   0  -2    2.97    0.42 
 -24   0   2    2.48    0.50 
  23   1  -2   -0.11    0.15 
 -23  -1   2    0.30    0.27 
  22   2  -2   -0.07    0.14 
 -22  -2   2    0.17    0.27 
  21   3  -2   -0.09    0.15 
 -21  -3   2   -0.04    0.24 
  20   4  -2    0.47    0.18 
 -20  -4   2    0.24    0.27 
  19   5  -2    1.37    0.26 
 -19  -5   2    0.48    0.31 
 -18  -6   2    0.53    0.27 
 -17  -7   2    7.75    0.81 
 -16  -8   2    5.55    0.67 
 -15  -9   2    0.61    0.24 
 -14 -10   2   -0.10    0.16 
 -13 -11   2   -0.16    0.17 
 -12 -12   2    0.25    0.23 
 -11 -13   2    0.42    0.27 
  28  -6  -2    0.01    0.44 
  27  -5  -2    0.23    0.29 
  26  -4  -2   -0.20    0.19 
  25  -3  -2   -0.14    0.16 
  24  -2  -2   -0.05    0.18 
  23  -1  -2    0.11    0.17 
 -23   1   2   -0.33    0.24 
  22   0  -2    1.13    0.26 
 -22   0   2    0.49    0.26 
  21   1  -2    0.76    0.21 
 -21  -1   2    0.73    0.28 
  20   2  -2    0.52    0.17 
 -20  -2   2    0.32    0.25 
  19   3  -2    1.72    0.30 
 -19  -3   2    2.12    0.43 
  18   4  -2    0.09    0.13 
 -18  -4   2    0.16    0.23 
 -17  -5   2    1.09    0.32 
 -16  -6   2    1.52    0.34 
 -15  -7   2    0.31    0.20 
 -14  -8   2    0.53    0.21 
 -13  -9   2    1.88    0.36 
 -12 -10   2    0.93    0.30 
 -11 -11   2   -0.07    0.20 
 -11 -11   2   -0.14    0.36 
 -10 -12   2   -0.11    0.42 
 -10 -12   2    0.36    0.24 
  -9 -13   2   -0.27    0.46 
  -8 -14   2    0.71    0.65 
  27  -7  -2    0.62    0.46 
  26  -6  -2   -0.49    0.22 
  25  -5  -2   -0.01    0.20 
  24  -4  -2    0.15    0.20 
  23  -3  -2   -0.08    0.15 
  22  -2  -2    0.16    0.17 
 -22   2   2    0.29    0.27 
  21  -1  -2    0.43    0.19 
 -21   1   2    1.11    0.32 
  20   0  -2    3.56    0.43 
 -20   0   2    2.62    0.44 
  19   1  -2   -0.13    0.13 
 -19  -1   2    0.04    0.21 
  18   2  -2    2.67    0.34 
 -18  -2   2    1.88    0.39 
  17   3  -2   10.44    0.67 
 -17  -3   2    9.62    0.86 
  16   4  -2    2.11    0.28 
 -16  -4   2    1.74    0.35 
 -15  -5   2   -0.14    0.18 
 -14  -6   2    2.02    0.37 
 -13  -7   2    0.38    0.22 
 -13  -7   2    0.24    0.18 
 -12  -8   2    0.04    0.23 
 -12  -8   2   -0.10    0.15 
 -11  -9   2   -0.16    0.15 
 -11  -9   2    0.02    0.25 
 -10 -10   2   -0.15    0.18 
 -10 -10   2   -0.17    0.28 
  -9 -11   2   -0.33    0.16 
  -9 -11   2    0.28    0.34 
  -8 -12   2    0.87    0.47 
  -8 -12   2    0.57    0.25 
  -7 -13   2   -0.07    0.42 
  -6 -14   2    0.21    0.56 
  -5 -15   2   -0.14    0.67 
  26  -8  -2   -0.63    0.40 
  25  -7  -2   -0.02    0.31 
  24  -6  -2    0.10    0.20 
  23  -5  -2    0.28    0.21 
  22  -4  -2    0.83    0.25 
  21  -3  -2    0.11    0.16 
  20  -2  -2    0.47    0.19 
 -20   2   2    0.67    0.27 
  19  -1  -2   -0.02    0.11 
 -19   1   2   -0.58    0.15 
  18   0  -2   -0.02    0.12 
 -18   0   2    0.11    0.19 
  17   1  -2    1.41    0.24 
 -17  -1   2    0.90    0.26 
  16   2  -2    6.09    0.52 
 -16  -2   2    6.24    0.64 
  15   3  -2    1.60    0.26 
 -15  -3   2    1.72    0.35 
  14   4  -2    0.79    0.19 
 -14  -4   2    1.13    0.30 
 -13  -5   2    0.26    0.16 
 -13  -5   2    0.02    0.10 
 -12  -6   2    2.51    0.40 
 -12  -6   2    2.31    0.33 
 -11  -7   2    0.00    0.17 
 -11  -7   2   -0.09    0.11 
 -10  -8   2   10.18    0.84 
 -10  -8   2    9.58    0.76 
  -9  -9   2    5.82    0.63 
  -9  -9   2    6.75    0.72 
  -8 -10   2    0.58    0.23 
  -8 -10   2    0.73    0.35 
  -7 -11   2    0.63    0.38 
  -7 -11   2    0.56    0.22 
  -6 -12   2   -0.04    0.36 
  -5 -13   2    0.54    0.47 
  -4 -14   2    0.96    0.63 
  -3 -15   2   -0.24    0.67 
  24  -8  -2   -0.20    0.34 
  23  -7  -2    0.01    0.32 
  22  -6  -2   -0.08    0.15 
  21  -5  -2    0.07    0.15 
  20  -4  -2   -0.13    0.13 
  19  -3  -2    2.06    0.34 
 -19   3   2    2.71    0.39 
  18  -2  -2    1.72    0.31 
 -18   2   2    2.52    0.38 
  17  -1  -2    1.22    0.23 
 -17   1   2    1.06    0.26 
  16   0  -2    0.03    0.13 
 -16   0   2   -0.19    0.14 
  15   1  -2   18.59    1.03 
 -15  -1   2   20.63    1.17 
  14   2  -2    0.07    0.12 
 -14  -2   2    0.08    0.15 
  13   3  -2    6.30    0.45 
 -13  -3   2    4.17    0.51 
  12   4  -2    0.39    0.15 
 -12  -4   2    0.40    0.19 
 -12  -4   2    0.59    0.13 
 -11  -5   2    8.97    0.77 
 -11  -5   2   10.36    0.65 
 -10  -6   2    0.96    0.26 
 -10  -6   2    1.92    0.30 
  -9  -7   2    0.15    0.19 
  -9  -7   2    0.17    0.18 
  -8  -8   2    0.20    0.17 
  -8  -8   2    0.41    0.23 
  -7  -9   2    0.18    0.16 
  -7  -9   2    0.11    0.25 
  -6 -10   2    0.12    0.17 
  -6 -10   2    0.28    0.31 
  -5 -11   2   -0.02    0.29 
  -5 -11   2    0.19    0.18 
  -4 -12   2    1.25    0.48 
  -3 -13   2    0.52    0.47 
  -2 -14   2    1.60    0.68 
  -1 -15   2   -0.18    0.68 
  23  -9  -2   -0.02    0.39 
  22  -8  -2    0.83    0.39 
  21  -7  -2    0.72    0.35 
  20  -6  -2    0.12    0.22 
  20  -6  -2   -0.24    0.16 
  19  -5  -2    0.82    0.25 
  19  -5  -2    1.51    0.37 
  18  -4  -2    0.19    0.14 
  18  -4  -2    0.32    0.24 
  17  -3  -2    9.38    0.70 
  17  -3  -2    9.51    0.65 
 -17   3   2   10.41    0.68 
  16  -2  -2    8.20    0.57 
  16  -2  -2    6.84    0.59 
 -16   2   2    7.63    0.62 
  15  -1  -2   20.32    1.13 
  15  -1  -2   21.48    1.10 
 -15   1   2   20.09    1.16 
  14   0  -2    0.62    0.18 
 -14   0   2    1.22    0.26 
  13   1  -2    4.25    0.38 
 -13  -1   2    3.81    0.45 
  12   2  -2    0.25    0.12 
 -12  -2   2    0.34    0.15 
  11   3  -2   16.69    0.87 
 -11  -3   2   17.27    1.03 
 -11  -3   2   17.11    0.89 
 -10  -4   2    0.23    0.12 
 -10  -4   2    0.08    0.14 
  -9  -5   2    0.14    0.14 
  -9  -5   2   -0.03    0.12 
  -8  -6   2   12.19    0.76 
  -8  -6   2    9.02    0.69 
  -7  -7   2    1.59    0.31 
  -7  -7   2    2.69    0.38 
  -6  -8   2   17.43    1.15 
  -6  -8   2   17.01    1.06 
  -5  -9   2    3.93    0.56 
  -5  -9   2    2.44    0.38 
  -4 -10   2    1.42    0.41 
  -4 -10   2    1.21    0.32 
  -3 -11   2    1.03    0.40 
  -2 -12   2    0.14    0.36 
  -1 -13   2    0.32    0.44 
   0 -14   2    0.16    0.54 
   1 -15   2   -0.67    0.65 
  22 -10  -2    0.11    0.43 
  21  -9  -2    0.16    0.32 
  21  -9  -2    0.69    0.33 
  20  -8  -2    1.45    0.39 
  20  -8  -2    1.28    0.38 
  19  -7  -2    0.28    0.23 
  19  -7  -2   -0.03    0.23 
  18  -6  -2    0.76    0.25 
  18  -6  -2    0.35    0.24 
  17  -5  -2    1.24    0.24 
  17  -5  -2    1.01    0.30 
  16  -4  -2    1.86    0.29 
  16  -4  -2    2.29    0.36 
 -16   4   2    2.07    0.29 
  15  -3  -2    0.77    0.19 
  15  -3  -2    1.19    0.25 
 -15   3   2    1.77    0.26 
  14  -2  -2    0.10    0.13 
  14  -2  -2    0.05    0.13 
 -14   2   2   -0.14    0.12 
  13  -1  -2    3.53    0.37 
  13  -1  -2    4.03    0.31 
 -13   1   2    4.35    0.42 
  12   0  -2    3.64    0.35 
  12   0  -2    3.93    0.26 
 -12   0   2    3.96    0.41 
  11   1  -2    0.56    0.15 
 -11  -1   2    1.04    0.22 
  10   2  -2    9.61    0.55 
 -10  -2   2   10.72    0.68 
   9   3  -2    0.46    0.11 
  -9  -3   2    0.41    0.15 
  -9  -3   2    0.50    0.12 
  -8  -4   2    1.98    0.30 
  -8  -4   2    2.62    0.28 
  -7  -5   2    7.39    0.58 
  -7  -5   2    6.86    0.52 
  -6  -6   2    0.58    0.19 
  -6  -6   2    0.38    0.18 
  -5  -7   2    0.34    0.17 
  -5  -7   2    0.43    0.20 
  -4  -8   2    2.36    0.41 
  -4  -8   2    2.88    0.37 
  -3  -9   2    0.50    0.21 
  -3  -9   2    0.66    0.29 
  -2 -10   2    0.79    0.35 
  -2 -10   2    0.20    0.23 
  -1 -11   2    0.58    0.34 
   0 -12   2    0.11    0.35 
   1 -13   2    0.49    0.47 
   2 -14   2   -0.33    0.53 
   3 -15   2    0.00    0.68 
  21 -11  -2    0.48    0.49 
  21 -11  -2   -0.16    0.42 
  20 -10  -2    0.22    0.28 
  20 -10  -2    0.01    0.35 
  19  -9  -2    0.34    0.28 
  19  -9  -2    0.37    0.32 
  18  -8  -2    3.27    0.54 
  18  -8  -2    2.53    0.44 
  17  -7  -2    7.50    0.76 
  17  -7  -2    6.98    0.66 
  16  -6  -2    1.45    0.31 
  16  -6  -2    1.56    0.29 
  15  -5  -2    0.01    0.13 
  15  -5  -2   -0.08    0.17 
  14  -4  -2    0.96    0.24 
  14  -4  -2    0.97    0.19 
 -14   4   2    1.56    0.22 
  13  -3  -2    7.13    0.52 
  13  -3  -2    6.22    0.49 
 -13   3   2    6.12    0.44 
  12  -2  -2    0.19    0.12 
  12  -2  -2    0.42    0.14 
 -12   2   2    0.29    0.13 
  11  -1  -2    1.08    0.16 
  11  -1  -2    1.47    0.22 
 -11   1   2    1.32    0.21 
  10   0  -2   15.24    0.75 
  10   0  -2   13.30    0.74 
 -10   0   2   13.77    0.83 
   9   1  -2   76.58    3.39 
  -9  -1   2   80.32    3.70 
   8   2  -2    6.59    0.38 
  -8  -2   2    6.35    0.47 
  -8  -2   2    6.43    0.37 
  -7  -3   2    2.77    0.25 
  -7  -3   2    2.59    0.31 
  -6  -4   2   43.20    2.10 
  -6  -4   2   41.44    2.20 
  -5  -5   2    0.09    0.11 
  -5  -5   2   -0.03    0.12 
  -4  -6   2    3.75    0.39 
  -4  -6   2    3.95    0.44 
  -3  -7   2   10.15    0.74 
  -3  -7   2    9.56    0.64 
  -2  -8   2    0.29    0.17 
  -2  -8   2    0.29    0.20 
  -1  -9   2    0.34    0.17 
  -1  -9   2    0.51    0.28 
   0 -10   2    0.49    0.31 
   1 -11   2    0.10    0.29 
   2 -12   2    0.98    0.47 
   3 -13   2    0.59    0.52 
   4 -14   2    0.50    0.64 
  19 -11  -2    0.08    0.32 
  18 -10  -2    0.68    0.32 
  17  -9  -2    0.54    0.29 
  16  -8  -2    3.98    0.58 
  15  -7  -2    0.83    0.26 
  14  -6  -2    3.30    0.48 
  13  -5  -2    0.21    0.18 
 -13   5   2    0.10    0.08 
  12  -4  -2    0.40    0.18 
 -12   4   2    0.82    0.15 
  11  -3  -2   18.36    1.02 
 -11   3   2   16.46    0.90 
  10  -2  -2   11.47    0.61 
  10  -2  -2   10.51    0.64 
 -10   2   2   10.43    0.62 
   9  -1  -2   87.64    3.75 
   9  -1  -2   85.61    4.28 
   8   0  -2   43.30    2.07 
   8   0  -2   40.85    1.85 
  -8   0   2   40.13    2.01 
   7   1  -2   16.37    0.77 
  -7  -1   2   15.52    0.87 
   6   2  -2   68.42    2.94 
  -6  -2   2   67.44    3.41 
  -6  -2   2   70.02    3.22 
  -5  -3   2    0.30    0.11 
  -5  -3   2    0.27    0.12 
  -4  -4   2   26.79    1.45 
  -4  -4   2   25.60    1.34 
  -3  -5   2   54.77    2.63 
  -3  -5   2   55.07    2.88 
  -2  -6   2   13.75    0.91 
  -2  -6   2   13.99    0.80 
  -1  -7   2    0.50    0.16 
  -1  -7   2    0.36    0.20 
   0  -8   2   -0.20    0.12 
   0  -8   2   -0.04    0.19 
   1  -9   2    3.81    0.37 
   1  -9   2    3.68    0.57 
   2 -10   2    0.23    0.26 
   3 -11   2    2.28    0.56 
   4 -12   2    0.00    0.36 
   5 -13   2   -0.11    0.46 
   6 -14   2   -0.24    0.57 
  18 -12  -2    0.17    0.37 
  17 -11  -2    0.44    0.30 
  16 -10  -2   -0.22    0.19 
  15  -9  -2    0.63    0.27 
  14  -8  -2    0.33    0.20 
  13  -7  -2    0.25    0.18 
  12  -6  -2    2.23    0.38 
  11  -5  -2   10.54    0.75 
  10  -4  -2    0.22    0.14 
 -10   4   2    0.33    0.08 
   9  -3  -2    0.46    0.14 
  -9   3   2    0.46    0.10 
   8  -2  -2    6.60    0.43 
  -8   2   2    6.72    0.41 
   7  -1  -2   17.43    0.90 
   7  -1  -2   16.38    0.81 
   6   0  -2  485.03   20.01 
  -6   0   2  470.99   21.40 
   5   1  -2  980.27   40.81 
  -5  -1   2  952.33   43.63 
  -5  -1   2 1000.00   47.58 
  -4  -2   2    6.13    0.39 
  -4  -2   2    5.81    0.38 
  -3  -3   2   35.87    1.86 
  -3  -3   2   35.12    1.71 
  -2  -4   2   12.13    0.76 
  -2  -4   2   12.09    0.67 
  -1  -5   2    0.51    0.14 
  -1  -5   2    1.00    0.22 
   0  -6   2    6.40    0.42 
   0  -6   2    6.25    0.59 
   1  -7   2    6.63    0.64 
   1  -7   2    5.56    0.39 
   2  -8   2    0.41    0.14 
   2  -8   2    0.06    0.22 
   3  -9   2    0.51    0.32 
   4 -10   2    0.28    0.29 
   5 -11   2    0.16    0.34 
   6 -12   2   -0.26    0.26 
   7 -13   2    0.44    0.33 
   8 -14   2    0.13    0.49 
  16 -12  -2    0.05    0.32 
  15 -11  -2    0.27    0.24 
  14 -10  -2   -0.10    0.22 
  13  -9  -2    2.05    0.42 
  12  -8  -2    0.13    0.17 
  11  -7  -2   -0.10    0.13 
  10  -6  -2    1.84    0.33 
   9  -5  -2    0.09    0.06 
   9  -5  -2   -0.20    0.10 
   8  -4  -2    2.40    0.31 
  -8   4   2    2.58    0.16 
   7  -3  -2    3.21    0.30 
  -7   3   2    2.81    0.19 
   6  -2  -2   72.48    3.56 
  -6   2   2   70.08    3.24 
   4   0  -2    0.39    0.07 
  -4   0   2    0.52    0.10 
   3   1  -2    0.74    0.07 
  -3  -1   2    0.42    0.09 
  -3  -1   2    0.82    0.12 
  -2  -2   2   28.82    1.51 
  -2  -2   2   28.65    1.38 
  -1  -3   2   31.61    1.67 
  -1  -3   2   31.16    1.49 
   0  -4   2    6.66    0.40 
   0  -4   2    7.06    0.52 
   1  -5   2   19.77    1.16 
   1  -5   2   18.67    0.95 
   2  -6   2    3.53    0.26 
   2  -6   2    3.52    0.44 
   3  -7   2   -0.06    0.19 
   3  -7   2    0.07    0.09 
   4  -8   2    0.18    0.20 
   5  -9   2   -0.10    0.18 
   6 -10   2    0.26    0.26 
   7 -11   2    1.94    0.47 
   8 -12   2    0.13    0.23 
   9 -13   2   -0.21    0.29 
  10 -14   2    0.78    0.73 
  15 -13  -2    0.09    0.50 
  14 -12  -2   -0.01    0.26 
  13 -11  -2    0.18    0.23 
  12 -10  -2    0.65    0.28 
  11  -9  -2    0.00    0.18 
  10  -8  -2   10.52    0.92 
   9  -7  -2    0.30    0.16 
   8  -6  -2   11.86    0.58 
   8  -6  -2   12.71    0.85 
   7  -5  -2    8.48    0.42 
   7  -5  -2    8.18    0.61 
   6  -4  -2   50.14    2.25 
   6  -4  -2   49.01    2.59 
   5  -3  -2    0.41    0.06 
   5  -3  -2    0.28    0.10 
   4  -2  -2    6.44    0.41 
  -4   2   2    6.61    0.34 
  -3   1   2    0.07    0.03 
  -2   0   2  276.99   14.16 
  -2   0   2  304.01   13.00 
  -1  -1   2    0.60    0.11 
  -1  -1   2    0.72    0.09 
   0  -2   2    0.03    0.07 
   0  -2   2    0.02    0.04 
   1  -3   2   33.15    1.53 
   1  -3   2   33.01    1.77 
   2  -4   2   52.38    2.81 
   2  -4   2   54.18    2.44 
   3  -5   2   24.66    1.47 
   3  -5   2   25.22    1.17 
   4  -6   2    0.97    0.26 
   5  -7   2    0.73    0.27 
   6  -8   2    1.35    0.33 
   7  -9   2    1.49    0.37 
   8 -10   2    4.20    0.67 
   9 -11   2   -0.03    0.22 
  10 -12   2    0.39    0.31 
  11 -13   2    0.38    0.38 
  13 -13  -2    0.42    0.38 
  12 -12  -2    0.17    0.23 
  11 -11  -2    0.04    0.24 
  10 -10  -2    0.40    0.25 
   9  -9  -2    6.19    0.72 
   8  -8  -2    0.28    0.18 
   7  -7  -2    2.38    0.40 
   7  -7  -2    2.55    0.20 
   6  -6  -2    0.31    0.17 
   6  -6  -2    0.44    0.10 
   5  -5  -2    0.30    0.08 
   5  -5  -2   -0.01    0.12 
   4  -4  -2   28.99    1.59 
   4  -4  -2   29.65    1.36 
   3  -3  -2   39.72    1.79 
   3  -3  -2   38.53    2.03 
   2  -2  -2   31.15    1.43 
   1  -1  -2    0.67    0.06 
   0   0  -2  142.80    6.12 
   0   0  -2  146.07    6.53 
   0   0   2  149.14    7.16 
  -1   1  -2    6.16    0.29 
   2  -2   2    8.67    0.56 
  -3   3  -2   39.96    1.77 
   3  -3   2   38.33    2.10 
   4  -4   2   52.90    2.80 
   5  -5   2    0.53    0.20 
   6  -6   2    3.62    0.50 
   7  -7   2    0.56    0.23 
   8  -8   2    2.70    0.48 
   9  -9   2    1.55    0.40 
  10 -10   2    0.01    0.25 
  11 -11   2    0.07    0.27 
  12 -12   2   -0.06    0.30 
  13 -13   2    0.34    0.47 
  12 -14  -2    0.04    0.62 
  11 -13  -2    0.16    0.34 
  10 -12  -2   -0.32    0.23 
   9 -11  -2    0.07    0.17 
   8 -10  -2    0.53    0.25 
   7  -9  -2    0.08    0.20 
   6  -8  -2   15.16    1.06 
   5  -7  -2    0.40    0.19 
   5  -7  -2    0.57    0.13 
   4  -6  -2    3.89    0.28 
   4  -6  -2    4.90    0.48 
   3  -5  -2   59.25    2.68 
   3  -5  -2   56.94    3.02 
   2  -4  -2   11.74    0.60 
   2  -4  -2   11.45    0.71 
   1  -3  -2   32.34    1.71 
   1  -3  -2   33.34    1.53 
   0  -2  -2   -0.06    0.06 
  -1  -1  -2   13.61    0.66 
  -2   0  -2  322.21   14.84 
   2   0   2  334.12   16.21 
   2   0   2  340.63   13.91 
  -3   1  -2  602.87   26.48 
   3  -1   2  594.52   28.92 
   3  -1   2  583.09   24.81 
  -4   2  -2    5.88    0.30 
   4  -2   2    5.58    0.43 
  -5   3  -2   11.26    0.53 
   5  -3   2   10.73    0.73 
   6  -4   2    0.02    0.13 
   7  -5   2    0.87    0.26 
   8  -6   2    1.53    0.35 
   9  -7   2    5.66    0.67 
  10  -8   2    0.15    0.21 
  11  -9   2    4.86    0.71 
  12 -10   2    3.19    0.59 
  13 -11   2    0.36    0.28 
  14 -12   2   -0.28    0.31 
  10 -14  -2    0.07    0.53 
   9 -13  -2    0.62    0.31 
   8 -12  -2    0.55    0.29 
   7 -11  -2    0.30    0.23 
   6 -10  -2    0.27    0.21 
   5  -9  -2    3.50    0.54 
   4  -8  -2    2.33    0.26 
   4  -8  -2    2.24    0.40 
   3  -7  -2   10.54    0.60 
   3  -7  -2   10.24    0.75 
   2  -6  -2   14.11    0.88 
   2  -6  -2   13.14    0.73 
   1  -5  -2    0.67    0.17 
   1  -5  -2    1.05    0.16 
   0  -4  -2    7.56    0.42 
   0  -4  -2    6.32    0.46 
  -1  -3  -2   34.63    1.62 
  -1  -3  -2   33.61    1.76 
  -2  -2  -2    9.66    0.52 
  -3  -1  -2  495.20   23.69 
   3   1   2  565.95   22.19 
  -4   0  -2  446.21   20.50 
   4   0   2  475.74   22.37 
   4   0   2  454.81   19.20 
  -5   1  -2    8.87    0.47 
   5  -1   2    8.65    0.55 
   5  -1   2    9.02    0.47 
  -6   2  -2    2.54    0.19 
   6  -2   2    2.52    0.23 
   6  -2   2    2.21    0.29 
  -7   3  -2    3.70    0.24 
   7  -3   2    4.32    0.44 
   7  -3   2    3.96    0.32 
   8  -4   2   -0.05    0.13 
   9  -5   2    0.79    0.27 
  10  -6   2    1.38    0.34 
  11  -7   2    0.08    0.18 
  12  -8   2   -0.17    0.19 
  13  -9   2    0.63    0.29 
  14 -10   2    0.80    0.37 
  15 -11   2    0.45    0.35 
  16 -12   2    0.09    0.41 
   8 -14  -2    0.25    0.41 
   7 -13  -2    0.29    0.42 
   6 -12  -2    0.38    0.37 
   5 -11  -2   -0.15    0.27 
   4 -10  -2    0.53    0.29 
   3  -9  -2    0.77    0.29 
   3  -9  -2    0.62    0.20 
   2  -8  -2    0.05    0.13 
   2  -8  -2   -0.08    0.17 
   1  -7  -2    0.14    0.12 
   1  -7  -2    0.43    0.19 
   0  -6  -2    6.54    0.43 
   0  -6  -2    5.84    0.48 
  -1  -5  -2   19.16    1.00 
  -1  -5  -2   19.16    1.10 
  -2  -4  -2   52.55    2.48 
  -2  -4  -2   52.71    2.69 
  -3  -3  -2   40.52    1.94 
  -4  -2  -2    4.95    0.35 
  -5  -1  -2    9.77    0.52 
   5   1   2    7.93    0.45 
  -6   0  -2   97.39    4.40 
   6   0   2   94.88    4.13 
   6   0   2   96.77    4.78 
  -7   1  -2   86.13    3.90 
   7  -1   2   83.86    4.27 
   7  -1   2   85.08    3.68 
  -8   2  -2    7.37    0.44 
   8  -2   2    7.94    0.56 
   8  -2   2    7.56    0.46 
  -9   3  -2    6.35    0.38 
   9  -3   2    5.95    0.41 
   9  -3   2    6.11    0.56 
 -10   4  -2    1.47    0.16 
  10  -4   2    1.76    0.33 
  10  -4   2    1.58    0.24 
  11  -5   2    1.25    0.24 
  11  -5   2    1.55    0.35 
  12  -6   2    0.94    0.29 
  13  -7   2    1.11    0.34 
  14  -8   2    1.49    0.42 
  15  -9   2    1.51    0.40 
  15  -9   2    1.52    0.36 
  16 -10   2    0.09    0.29 
  16 -10   2   -0.15    0.25 
  17 -11   2   -0.25    0.30 
  17 -11   2    0.00    0.35 
   6 -14  -2    0.84    0.63 
   5 -13  -2    0.02    0.41 
   4 -12  -2    1.13    0.47 
   3 -11  -2    1.03    0.40 
   2 -10  -2    0.77    0.32 
   1  -9  -2    0.23    0.21 
   1  -9  -2    0.51    0.19 
   0  -8  -2   -0.17    0.12 
   0  -8  -2    0.06    0.16 
  -1  -7  -2    4.77    0.43 
  -1  -7  -2    5.64    0.53 
  -2  -6  -2    3.63    0.37 
  -2  -6  -2    2.96    0.33 
  -3  -5  -2   24.66    1.35 
  -3  -5  -2   24.31    1.27 
  -4  -4  -2   51.58    2.45 
  -4  -4  -2   50.56    2.60 
  -5  -3  -2   10.52    0.63 
  -6  -2  -2    2.16    0.26 
   6   2   2    2.35    0.22 
  -7  -1  -2   85.20    3.91 
   7   1   2   83.33    3.64 
  -8   0  -2   80.75    3.77 
   8   0   2   81.71    4.06 
  -9   1  -2    0.02    0.09 
   9  -1   2    0.08    0.09 
   9  -1   2    0.00    0.13 
 -10   2  -2    0.38    0.14 
  10  -2   2    0.48    0.19 
  10  -2   2    0.49    0.14 
 -11   3  -2   24.94    1.27 
  11  -3   2   25.54    1.49 
  11  -3   2   25.64    1.27 
 -12   4  -2    2.93    0.27 
  12  -4   2    2.79    0.43 
  12  -4   2    3.69    0.38 
  13  -5   2    2.27    0.34 
  13  -5   2    3.52    0.51 
  14  -6   2    1.51    0.29 
  14  -6   2    1.38    0.33 
  15  -7   2    0.40    0.26 
  15  -7   2    0.21    0.20 
  16  -8   2    3.26    0.58 
  16  -8   2    3.53    0.50 
  17  -9   2    0.01    0.26 
  17  -9   2    0.24    0.27 
  18 -10   2    0.57    0.36 
  18 -10   2    0.01    0.27 
  19 -11   2   -0.27    0.36 
  19 -11   2   -0.77    0.35 
   5 -15  -2   -0.01    0.68 
   4 -14  -2    0.35    0.53 
   3 -13  -2   -0.09    0.42 
   2 -12  -2    0.12    0.31 
   1 -11  -2    0.14    0.28 
   0 -10  -2    0.47    0.28 
   0 -10  -2    0.67    0.25 
  -1  -9  -2    3.08    0.46 
  -1  -9  -2    3.72    0.43 
  -2  -8  -2    0.25    0.16 
  -2  -8  -2    0.25    0.15 
  -3  -7  -2    0.08    0.12 
  -3  -7  -2    0.34    0.15 
  -4  -6  -2    1.99    0.28 
  -4  -6  -2    1.61    0.27 
  -5  -5  -2    0.63    0.18 
  -5  -5  -2    0.85    0.17 
  -6  -4  -2   -0.02    0.10 
  -6  -4  -2    0.02    0.08 
  -7  -3  -2    2.96    0.34 
  -8  -2  -2    6.60    0.50 
   8   2   2    7.88    0.45 
  -9  -1  -2    0.15    0.11 
   9   1   2   -0.13    0.07 
 -10   0  -2    3.48    0.35 
  10   0   2    3.45    0.31 
  10   0   2    3.24    0.32 
  11  -1   2    5.74    0.45 
  11  -1   2    5.27    0.46 
 -12   2  -2    0.12    0.13 
  12  -2   2    0.10    0.12 
  12  -2   2   -0.05    0.15 
 -13   3  -2    1.74    0.25 
  13  -3   2    1.19    0.30 
  13  -3   2    1.09    0.23 
 -14   4  -2    0.06    0.14 
  14  -4   2    0.04    0.20 
  14  -4   2   -0.13    0.13 
  15  -5   2    0.15    0.26 
  15  -5   2   -0.08    0.15 
  16  -6   2    1.33    0.32 
  16  -6   2    2.29    0.44 
  17  -7   2    0.06    0.23 
  17  -7   2    0.20    0.25 
  18  -8   2    0.04    0.28 
  18  -8   2    0.46    0.28 
  19  -9   2    0.30    0.33 
  19  -9   2    0.21    0.33 
  20 -10   2   -0.30    0.35 
  20 -10   2    0.23    0.38 
   3 -15  -2    0.50    0.63 
   2 -14  -2    1.14    0.58 
   1 -13  -2    0.32    0.41 
   0 -12  -2    0.36    0.33 
  -1 -11  -2    0.17    0.28 
  -2 -10  -2    0.34    0.21 
  -2 -10  -2    0.08    0.22 
  -3  -9  -2    0.45    0.25 
  -3  -9  -2    1.14    0.26 
  -4  -8  -2    0.46    0.18 
  -4  -8  -2    0.36    0.18 
  -5  -7  -2    0.63    0.20 
  -5  -7  -2    1.01    0.21 
  -6  -6  -2    3.86    0.37 
  -6  -6  -2    3.27    0.41 
  -7  -5  -2    0.38    0.16 
  -7  -5  -2    0.73    0.15 
  -8  -4  -2    0.03    0.12 
  -8  -4  -2    0.25    0.10 
  -9  -3  -2    6.60    0.53 
   9   3   2    5.54    0.39 
 -10  -2  -2    0.49    0.17 
  10   2   2    0.32    0.14 
 -11  -1  -2    4.69    0.45 
  11   1   2    4.92    0.41 
 -12   0  -2   20.53    1.19 
  12   0   2   22.24    1.20 
  12   0   2   23.04    1.13 
 -13   1  -2    1.18    0.24 
  13  -1   2    2.50    0.31 
  13  -1   2    2.98    0.34 
 -14   2  -2   10.26    0.62 
  14  -2   2    8.31    0.66 
  14  -2   2    6.98    0.61 
 -15   3  -2    8.62    0.57 
  15  -3   2    7.75    0.64 
  15  -3   2    8.11    0.73 
  16  -4   2    1.04    0.34 
  16  -4   2    0.44    0.19 
  17  -5   2    1.64    0.44 
  17  -5   2    1.87    0.35 
  18  -6   2    0.20    0.26 
  18  -6   2    0.15    0.25 
  19  -7   2    1.69    0.39 
  19  -7   2    1.51    0.44 
  20  -8   2    0.20    0.32 
  20  -8   2   -0.04    0.30 
  21  -9   2    0.21    0.37 
  22 -10   2   -0.13    0.43 
   1 -15  -2    0.42    0.66 
   0 -14  -2    0.46    0.52 
  -1 -13  -2    0.07    0.37 
  -2 -12  -2    0.76    0.37 
  -3 -11  -2    3.21    0.43 
  -3 -11  -2    1.95    0.44 
  -4 -10  -2   -0.03    0.15 
  -4 -10  -2    0.11    0.22 
  -5  -9  -2    0.08    0.20 
  -5  -9  -2    0.05    0.15 
  -6  -8  -2    1.07    0.27 
  -6  -8  -2    1.53    0.29 
  -7  -7  -2    0.65    0.19 
  -7  -7  -2    0.11    0.18 
  -8  -6  -2    1.43    0.23 
  -8  -6  -2    1.25    0.26 
  -9  -5  -2    0.62    0.15 
  -9  -5  -2    0.67    0.20 
 -10  -4  -2    1.45    0.18 
 -10  -4  -2    1.31    0.28 
 -11  -3  -2   23.63    1.34 
 -11  -3  -2   24.25    1.23 
  11   3   2   23.33    1.18 
 -12  -2  -2   -0.10    0.13 
  12   2   2    0.23    0.15 
 -13  -1  -2    3.30    0.40 
  13   1   2    2.34    0.31 
 -14   0  -2    1.20    0.26 
  14   0   2    1.33    0.25 
  14   0   2    1.40    0.22 
 -15   1  -2    0.03    0.16 
  15  -1   2    0.13    0.14 
  15  -1   2    0.07    0.19 
 -16   2  -2    0.67    0.22 
  16  -2   2    0.82    0.24 
  16  -2   2    0.89    0.28 
 -17   3  -2    1.58    0.30 
  17  -3   2    1.37    0.37 
  17  -3   2    2.29    0.37 
  18  -4   2    0.05    0.19 
  18  -4   2   -0.21    0.28 
  19  -5   2    1.72    0.37 
  20  -6   2   -0.32    0.20 
  21  -7   2    0.18    0.30 
  22  -8   2    1.09    0.45 
  23  -9   2   -0.25    0.43 
  -1 -15  -2   -0.23    0.59 
  -2 -14  -2    0.06    0.47 
  -3 -13  -2    0.53    0.40 
  -4 -12  -2    0.55    0.34 
  -5 -11  -2    0.01    0.19 
  -5 -11  -2   -0.08    0.25 
  -6 -10  -2    0.57    0.27 
  -6 -10  -2    0.22    0.18 
  -7  -9  -2    1.42    0.33 
  -7  -9  -2    1.94    0.35 
  -8  -8  -2    2.90    0.43 
  -8  -8  -2    4.16    0.45 
  -9  -7  -2    6.02    0.47 
  -9  -7  -2    5.42    0.58 
 -10  -6  -2    1.00    0.24 
 -10  -6  -2    1.20    0.21 
 -11  -5  -2    1.75    0.22 
 -11  -5  -2    1.20    0.27 
 -12  -4  -2    2.42    0.39 
 -12  -4  -2    2.81    0.24 
 -13  -3  -2    1.02    0.28 
 -13  -3  -2    1.46    0.14 
  13   3   2    1.09    0.23 
 -14  -2  -2    8.43    0.70 
  14   2   2    7.80    0.60 
 -15  -1  -2    0.04    0.16 
  15   1   2   -0.05    0.09 
 -16   0  -2    0.12    0.19 
  16   0   2    0.10    0.15 
 -17   1  -2    0.06    0.20 
  17  -1   2    0.17    0.17 
 -18   2  -2    0.83    0.25 
  18  -2   2    0.64    0.23 
  19  -3   2    8.00    0.74 
  20  -4   2    0.31    0.27 
  21  -5   2    0.19    0.27 
  22  -6   2    0.04    0.32 
  23  -7   2    0.74    0.43 
  24  -8   2   -0.56    0.41 
  -3 -15  -2    0.08    0.60 
  -4 -14  -2    0.06    0.47 
  -5 -13  -2   -0.22    0.36 
  -6 -12  -2    0.41    0.21 
  -6 -12  -2    0.22    0.34 
  -7 -11  -2    1.70    0.36 
  -7 -11  -2    2.22    0.46 
  -8 -10  -2    3.66    0.53 
  -8 -10  -2    3.72    0.51 
  -9  -9  -2    1.35    0.31 
  -9  -9  -2    1.52    0.34 
 -10  -8  -2    0.11    0.18 
 -10  -8  -2   -0.08    0.15 
 -11  -7  -2   -0.01    0.12 
 -11  -7  -2    0.09    0.15 
 -12  -6  -2    1.01    0.21 
 -12  -6  -2    0.60    0.21 
 -13  -5  -2    3.30    0.30 
 -13  -5  -2    3.05    0.47 
 -14  -4  -2    0.09    0.18 
  14   4   2   -0.03    0.10 
 -15  -3  -2    7.29    0.70 
  15   3   2    7.26    0.59 
 -16  -2  -2    0.48    0.24 
  16   2   2    0.31    0.15 
 -17  -1  -2    0.02    0.20 
  17   1   2    0.10    0.12 
 -18   0  -2    1.84    0.36 
  18   0   2    1.23    0.27 
 -19   1  -2    0.46    0.25 
  19  -1   2    0.84    0.25 
 -20   2  -2   -0.23    0.20 
  20  -2   2   -0.22    0.18 
  21  -3   2   -0.15    0.18 
  22  -4   2    0.07    0.25 
  23  -5   2   -0.25    0.29 
  24  -6   2    0.16    0.41 
  25  -7   2    0.44    0.48 
  -6 -14  -2   -0.28    0.47 
  -7 -13  -2    0.43    0.43 
  -8 -12  -2    0.38    0.21 
  -8 -12  -2   -0.27    0.31 
  -9 -11  -2    0.40    0.31 
  -9 -11  -2   -0.04    0.17 
 -10 -10  -2    0.24    0.28 
 -10 -10  -2   -0.06    0.17 
 -11  -9  -2    4.89    0.61 
 -11  -9  -2    5.50    0.60 
 -12  -8  -2   -0.06    0.18 
 -12  -8  -2   -0.01    0.15 
 -13  -7  -2    1.19    0.30 
 -14  -6  -2    1.42    0.30 
 -15  -5  -2    0.08    0.19 
 -16  -4  -2    0.59    0.23 
  16   4   2    0.61    0.18 
 -17  -3  -2    1.45    0.36 
  17   3   2    2.11    0.33 
 -18  -2  -2    0.95    0.30 
  18   2   2    0.80    0.24 
 -19  -1  -2    0.67    0.28 
  19   1   2    0.46    0.18 
 -20   0  -2    0.09    0.22 
  20   0   2   -0.05    0.15 
 -21   1  -2    0.18    0.25 
  21  -1   2    0.33    0.22 
  22  -2   2    0.01    0.21 
  23  -3   2    0.46    0.29 
  24  -4   2    0.24    0.32 
  25  -5   2   -0.10    0.33 
  26  -6   2    0.14    0.46 
  -8 -14  -2   -0.11    0.54 
  -9 -13  -2   -0.28    0.20 
 -10 -12  -2    0.36    0.22 
 -11 -11  -2   -0.07    0.20 
 -12 -10  -2    2.55    0.46 
 -13  -9  -2    0.38    0.22 
 -14  -8  -2    0.71    0.23 
 -15  -7  -2   -0.10    0.15 
 -16  -6  -2    0.96    0.33 
 -17  -5  -2    1.09    0.37 
 -18  -4  -2   -0.01    0.22 
  18   4   2    0.07    0.14 
 -19  -3  -2    5.14    0.66 
  19   3   2    5.27    0.54 
 -20  -2  -2    0.01    0.24 
  20   2   2    0.16    0.18 
 -21  -1  -2    0.48    0.28 
  21   1   2    0.29    0.18 
 -22   0  -2    1.73    0.39 
  22   0   2    1.03    0.27 
 -23   1  -2    0.19    0.29 
  23  -1   2    0.12    0.22 
  24  -2   2    0.06    0.29 
  25  -3   2   -0.17    0.31 
  26  -4   2   -0.32    0.33 
  27  -5   2    0.54    0.49 
 -11 -13  -2    0.09    0.26 
 -12 -12  -2    0.25    0.21 
 -13 -11  -2    0.69    0.27 
 -14 -10  -2   -0.11    0.17 
 -15  -9  -2    1.07    0.32 
 -16  -8  -2    2.29    0.45 
 -17  -7  -2    0.22    0.17 
 -18  -6  -2    0.04    0.26 
 -19  -5  -2    1.73    0.42 
 -20  -4  -2   -0.06    0.25 
  20   4   2    0.04    0.15 
 -21  -3  -2    0.26    0.26 
  21   3   2    0.27    0.18 
 -22  -2  -2   -0.15    0.26 
  22   2   2    0.16    0.19 
 -23  -1  -2    0.16    0.28 
  23   1   2   -0.09    0.15 
 -24   0  -2    0.31    0.30 
  24   0   2    0.00    0.19 
  25  -1   2    0.46    0.22 
  26  -2   2   -0.35    0.31 
  27  -3   2   -0.23    0.34 
  28  -4   2   -0.41    0.40 
 -13 -13  -2   -0.12    0.26 
 -14 -12  -2   -0.15    0.21 
 -15 -11  -2    0.16    0.21 
 -16 -10  -2    0.32    0.20 
 -17  -9  -2   -0.36    0.18 
 -18  -8  -2   -0.25    0.15 
 -19  -7  -2    1.10    0.45 
 -20  -6  -2    0.31    0.32 
 -21  -5  -2    0.29    0.33 
 -22  -4  -2    0.00    0.28 
  22   4   2    0.11    0.16 
 -23  -3  -2    0.36    0.31 
  23   3   2    0.59    0.22 
 -24  -2  -2    0.06    0.31 
  24   2   2    0.23    0.21 
 -25  -1  -2    0.70    0.34 
  25   1   2    0.76    0.26 
  26   0   2    0.35    0.23 
  27  -1   2    0.21    0.26 
  28  -2   2    0.27    0.43 
 -15 -13  -2   -0.11    0.32 
 -16 -12  -2    0.48    0.35 
 -17 -11  -2    0.15    0.24 
 -18 -10  -2    0.13    0.27 
 -19  -9  -2    0.32    0.25 
 -20  -8  -2   -0.07    0.21 
 -21  -7  -2    0.85    0.43 
 -22  -6  -2    0.14    0.38 
 -23  -5  -2   -0.02    0.31 
 -24  -4  -2   -0.22    0.31 
  24   4   2   -0.03    0.16 
 -25  -3  -2    0.00    0.32 
  25   3   2   -0.10    0.18 
 -26  -2  -2   -0.04    0.35 
  26   2   2    0.22    0.22 
 -27  -1  -2    0.55    0.44 
  27   1   2    0.13    0.27 
  28   0   2    0.56    0.35 
  29  -1   2   -0.10    0.43 
 -19 -11  -2    0.21    0.39 
 -20 -10  -2    0.58    0.32 
 -21  -9  -2   -0.10    0.25 
 -22  -8  -2    0.91    0.51 
 -23  -7  -2    0.71    0.48 
 -24  -6  -2    0.12    0.44 
 -25  -5  -2   -0.07    0.43 
 -26  -4  -2   -0.17    0.41 
  26   4   2   -0.06    0.21 
 -27  -3  -2    0.48    0.45 
  27   3   2   -0.02    0.27 
 -28  -2  -2   -0.01    0.46 
  28   2   2    0.05    0.35 
  29   1   2   -0.57    0.44 
 -22 -10  -2    0.26    0.50 
 -23  -9  -2    0.21    0.50 
 -24  -8  -2    0.07    0.55 
 -25  -7  -2    0.92    0.59 
 -26  -6  -2   -0.06    0.50 
 -27  -5  -2    0.30    0.50 
 -28  -4  -2   -0.13    0.53 
  28   4   2   -0.13    0.38 
  29   5  -3   -0.13    0.33 
 -29  -5   3   -0.04    0.51 
 -28  -6   3   -0.22    0.56 
 -27  -7   3    0.00    0.58 
 -26  -8   3    0.32    0.60 
 -25  -9   3   -0.25    0.46 
  30   2  -3    0.22    0.37 
 -30  -2   3   -0.34    0.50 
  29   3  -3   -0.23    0.22 
 -29  -3   3   -0.54    0.48 
  28   4  -3    0.11    0.21 
 -28  -4   3   -0.13    0.45 
  27   5  -3   -0.06    0.19 
 -27  -5   3    0.06    0.47 
 -26  -6   3   -0.15    0.42 
 -25  -7   3    0.27    0.48 
 -24  -8   3   -0.04    0.42 
 -23  -9   3    0.15    0.29 
 -22 -10   3    0.03    0.36 
 -21 -11   3    0.38    0.46 
  30   0  -3   -0.29    0.30 
  29   1  -3    0.88    0.32 
 -29  -1   3    0.46    0.45 
  28   2  -3    0.41    0.25 
 -28  -2   3    0.23    0.45 
  27   3  -3    1.26    0.34 
 -27  -3   3    0.74    0.46 
  26   4  -3    0.06    0.18 
 -26  -4   3   -0.44    0.34 
  25   5  -3    0.07    0.16 
 -25  -5   3   -0.15    0.36 
 -24  -6   3    0.70    0.45 
 -23  -7   3    0.66    0.47 
 -22  -8   3    0.67    0.35 
 -21  -9   3    0.14    0.27 
 -20 -10   3    0.07    0.24 
 -19 -11   3    0.24    0.29 
 -18 -12   3   -0.43    0.28 
  30  -2  -3    0.04    0.39 
  29  -1  -3    0.62    0.33 
  28   0  -3   -0.14    0.20 
 -28   0   3   -0.67    0.40 
  27   1  -3    0.40    0.24 
 -27  -1   3    0.35    0.38 
  26   2  -3    0.24    0.18 
 -26  -2   3    0.41    0.38 
  25   3  -3    0.20    0.18 
 -25  -3   3    0.52    0.36 
  24   4  -3    0.30    0.20 
 -24  -4   3    0.25    0.32 
  23   5  -3    0.48    0.19 
 -23  -5   3    0.25    0.34 
 -22  -6   3    0.11    0.31 
 -21  -7   3    0.26    0.30 
 -20  -8   3    0.14    0.22 
 -19  -9   3   -0.13    0.17 
 -18 -10   3    0.74    0.29 
 -17 -11   3    0.11    0.24 
 -16 -12   3    0.32    0.28 
 -15 -13   3    0.13    0.31 
  29  -3  -3   -0.04    0.33 
  28  -2  -3    0.44    0.27 
  27  -1  -3    0.21    0.21 
  26   0  -3    0.24    0.20 
 -26   0   3   -0.20    0.32 
  25   1  -3    1.52    0.30 
 -25  -1   3    1.32    0.43 
  24   2  -3    1.25    0.27 
 -24  -2   3    0.34    0.32 
  23   3  -3    0.12    0.18 
 -23  -3   3    0.13    0.31 
  22   4  -3   -0.21    0.14 
 -22  -4   3    0.20    0.28 
  21   5  -3    0.23    0.15 
 -21  -5   3   -0.29    0.22 
 -20  -6   3    0.96    0.40 
 -19  -7   3    0.42    0.25 
 -18  -8   3    2.10    0.44 
 -17  -9   3    0.45    0.25 
 -16 -10   3    0.24    0.21 
 -15 -11   3    0.08    0.20 
 -14 -12   3    0.14    0.24 
 -13 -13   3   -0.09    0.27 
  29  -5  -3    0.35    0.45 
  28  -4  -3    0.29    0.28 
  27  -3  -3    0.82    0.28 
  26  -2  -3    0.10    0.18 
  25  -1  -3    1.35    0.29 
 -25   1   3    1.06    0.40 
  24   0  -3    0.00    0.16 
 -24   0   3    0.15    0.29 
  23   1  -3    0.07    0.17 
 -23  -1   3   -0.10    0.21 
  22   2  -3    0.15    0.16 
 -22  -2   3    0.10    0.25 
  21   3  -3    0.71    0.21 
 -21  -3   3    0.61    0.33 
  20   4  -3    0.18    0.15 
 -20  -4   3   -0.09    0.24 
  19   5  -3    0.38    0.17 
 -19  -5   3    0.67    0.34 
 -18  -6   3    3.33    0.54 
 -17  -7   3    5.84    0.71 
 -16  -8   3    0.33    0.22 
 -15  -9   3    1.77    0.39 
 -14 -10   3    0.29    0.23 
 -13 -11   3   -0.03    0.21 
 -12 -12   3   -0.12    0.20 
 -11 -13   3    0.12    0.26 
  28  -6  -3   -0.03    0.40 
  27  -5  -3   -0.09    0.23 
  26  -4  -3   -0.14    0.18 
  25  -3  -3    0.20    0.17 
  24  -2  -3    0.94    0.26 
  23  -1  -3    0.08    0.16 
 -23   1   3    0.06    0.24 
  22   0  -3    0.01    0.16 
 -22   0   3    0.10    0.25 
  21   1  -3    0.12    0.15 
 -21  -1   3    0.20    0.26 
  20   2  -3    0.27    0.17 
 -20  -2   3    0.16    0.24 
  19   3  -3    0.49    0.18 
 -19  -3   3    0.52    0.27 
  18   4  -3    0.10    0.12 
 -18  -4   3   -0.12    0.16 
  17   5  -3    0.32    0.14 
 -17  -5   3    0.08    0.21 
 -16  -6   3   -0.11    0.13 
 -15  -7   3    3.59    0.52 
 -14  -8   3    2.37    0.42 
 -13  -9   3    1.01    0.28 
 -12 -10   3    0.16    0.22 
 -11 -11   3    0.96    0.32 
 -11 -11   3    1.10    0.47 
 -10 -12   3    0.23    0.23 
 -10 -12   3    0.93    0.51 
  -9 -13   3   -0.01    0.48 
  -8 -14   3   -0.50    0.57 
  27  -7  -3    0.78    0.44 
  26  -6  -3   -0.07    0.27 
  25  -5  -3    0.08    0.18 
  24  -4  -3    0.42    0.20 
  23  -3  -3    0.46    0.22 
  22  -2  -3   -0.14    0.15 
 -22   2   3    0.07    0.25 
  21  -1  -3    0.40    0.18 
 -21   1   3    0.32    0.25 
  20   0  -3    0.11    0.14 
 -20   0   3    0.01    0.20 
  19   1  -3    0.97    0.23 
 -19  -1   3    1.27    0.34 
  18   2  -3    3.93    0.41 
 -18  -2   3    3.22    0.51 
  17   3  -3    0.06    0.12 
 -17  -3   3   -0.02    0.18 
  16   4  -3    0.84    0.18 
 -16  -4   3    0.57    0.27 
 -15  -5   3    0.57    0.23 
 -14  -6   3    4.18    0.54 
 -13  -7   3    2.12    0.40 
 -13  -7   3    3.97    0.45 
 -12  -8   3    0.19    0.16 
 -12  -8   3    0.19    0.25 
 -11  -9   3   -0.04    0.27 
 -11  -9   3   -0.11    0.15 
 -10 -10   3    1.70    0.48 
 -10 -10   3    1.02    0.28 
  -9 -11   3    0.23    0.37 
  -9 -11   3    0.10    0.21 
  -8 -12   3    0.07    0.22 
  -8 -12   3    0.60    0.45 
  -7 -13   3    0.48    0.52 
  -6 -14   3    0.55    0.61 
  -5 -15   3    0.10    0.71 
  26  -8  -3    0.21    0.42 
  25  -7  -3    0.46    0.26 
  24  -6  -3    0.58    0.23 
  23  -5  -3    0.10    0.15 
  22  -4  -3    0.29    0.19 
  21  -3  -3    0.67    0.21 
  20  -2  -3    0.38    0.18 
 -20   2   3    0.10    0.20 
  19  -1  -3    0.92    0.23 
 -19   1   3    2.24    0.37 
  18   0  -3   -0.04    0.11 
 -18   0   3    0.02    0.20 
  17   1  -3    4.61    0.43 
 -17  -1   3    3.01    0.45 
  16   2  -3    1.85    0.28 
 -16  -2   3    1.12    0.30 
  15   3  -3    2.23    0.31 
 -15  -3   3    2.57    0.42 
  14   4  -3    0.09    0.13 
 -14  -4   3    0.45    0.24 
 -13  -5   3    8.66    0.76 
 -13  -5   3    8.56    0.58 
 -12  -6   3    0.22    0.15 
 -12  -6   3   -0.02    0.18 
 -11  -7   3    0.14    0.18 
 -11  -7   3   -0.03    0.12 
 -10  -8   3    0.17    0.21 
 -10  -8   3    0.41    0.19 
  -9  -9   3    1.13    0.38 
  -9  -9   3    1.47    0.29 
  -8 -10   3    0.94    0.28 
  -8 -10   3    1.19    0.42 
  -7 -11   3    1.09    0.31 
  -7 -11   3    1.15    0.45 
  -6 -12   3    0.14    0.39 
  -5 -13   3   -0.32    0.42 
  -4 -14   3    1.23    0.71 
  -3 -15   3    0.16    0.73 
  24  -8  -3    0.03    0.24 
  23  -7  -3   -0.15    0.15 
  22  -6  -3    0.00    0.15 
  21  -5  -3    0.06    0.16 
  20  -4  -3   -0.09    0.14 
  19  -3  -3    0.07    0.14 
 -19   3   3    0.55    0.22 
  18  -2  -3    3.93    0.44 
  17  -1  -3    3.96    0.44 
  17  -1  -3    4.54    0.37 
 -17   1   3    4.31    0.50 
  16   0  -3   -0.08    0.12 
 -16   0   3   -0.05    0.14 
  15   1  -3    0.44    0.17 
 -15  -1   3    1.15    0.27 
  14   2  -3    0.63    0.17 
 -14  -2   3    0.87    0.26 
  13   3  -3    0.33    0.15 
 -13  -3   3    0.54    0.21 
  12   4  -3    0.14    0.11 
 -12  -4   3    0.09    0.13 
 -12  -4   3   -0.43    0.10 
 -11  -5   3    1.10    0.23 
 -11  -5   3    0.95    0.26 
 -10  -6   3    1.99    0.34 
 -10  -6   3    2.62    0.36 
  -9  -7   3    0.14    0.17 
  -9  -7   3    0.21    0.18 
  -8  -8   3    4.10    0.53 
  -8  -8   3    3.16    0.44 
  -7  -9   3    7.82    0.71 
  -7  -9   3    8.41    0.84 
  -6 -10   3    3.00    0.57 
  -6 -10   3    3.81    0.48 
  -5 -11   3    1.32    0.29 
  -5 -11   3    1.98    0.51 
  -4 -12   3    0.93    0.44 
  -3 -13   3    0.04    0.43 
  -2 -14   3    0.73    0.63 
  -1 -15   3   -0.31    0.68 
  23  -9  -3   -0.21    0.36 
  22  -8  -3    1.12    0.38 
  21  -7  -3    0.21    0.17 
  20  -6  -3    1.40    0.30 
  20  -6  -3    1.69    0.34 
  19  -5  -3    0.74    0.27 
  19  -5  -3    0.50    0.19 
  18  -4  -3    0.05    0.13 
  18  -4  -3   -0.12    0.17 
  17  -3  -3    0.01    0.16 
  17  -3  -3    0.13    0.12 
 -17   3   3   -0.29    0.12 
  16  -2  -3    2.28    0.28 
  16  -2  -3    2.46    0.32 
 -16   2   3    1.64    0.29 
  15  -1  -3    0.98    0.22 
  15  -1  -3    0.82    0.17 
 -15   1   3    0.90    0.22 
  14   0  -3    0.08    0.09 
  14   0  -3   -0.03    0.12 
 -14   0   3    0.28    0.16 
  13   1  -3    5.14    0.43 
 -13  -1   3    6.34    0.56 
  12   2  -3    0.35    0.13 
 -12  -2   3    0.30    0.17 
  11   3  -3    0.92    0.17 
 -11  -3   3    0.93    0.15 
 -11  -3   3    0.85    0.23 
 -10  -4   3    4.38    0.49 
 -10  -4   3    4.55    0.38 
  -9  -5   3    0.59    0.20 
  -9  -5   3    0.66    0.19 
  -8  -6   3    0.16    0.14 
  -8  -6   3    0.03    0.15 
  -7  -7   3    3.69    0.46 
  -7  -7   3    4.34    0.51 
  -6  -8   3    2.87    0.46 
  -6  -8   3    2.80    0.41 
  -5  -9   3    1.05    0.36 
  -5  -9   3    1.58    0.32 
  -4 -10   3    5.19    0.55 
  -4 -10   3    3.62    0.61 
  -3 -11   3    0.25    0.35 
  -2 -12   3    0.23    0.37 
  -1 -13   3    0.00    0.45 
   0 -14   3    1.21    0.70 
   1 -15   3    0.95    0.82 
  22 -10  -3    0.04    0.41 
  21  -9  -3   -0.09    0.28 
  21  -9  -3    0.11    0.32 
  20  -8  -3    0.26    0.26 
  20  -8  -3   -0.23    0.24 
  19  -7  -3    1.09    0.30 
  19  -7  -3    0.54    0.21 
  18  -6  -3    2.98    0.41 
  18  -6  -3    3.72    0.49 
  17  -5  -3    0.21    0.14 
  17  -5  -3    0.02    0.18 
  16  -4  -3    0.78    0.18 
  16  -4  -3    0.72    0.24 
 -16   4   3    1.26    0.23 
  15  -3  -3    2.61    0.34 
  15  -3  -3    3.16    0.36 
 -15   3   3    3.42    0.37 
  14  -2  -3    0.81    0.18 
  14  -2  -3    0.77    0.20 
 -14   2   3    0.65    0.19 
  13  -1  -3    7.21    0.46 
  13  -1  -3    5.88    0.41 
 -13   1   3    7.13    0.55 
  12   0  -3    0.05    0.12 
  12   0  -3    0.05    0.07 
 -12   0   3    0.14    0.14 
  11   1  -3    4.03    0.34 
 -11  -1   3    4.46    0.44 
  10   2  -3   10.71    0.57 
 -10  -2   3   10.84    0.70 
 -10  -2   3   10.51    0.57 
   9   3  -3    0.41    0.11 
  -9  -3   3    0.23    0.12 
  -9  -3   3    0.56    0.19 
  -8  -4   3    0.72    0.17 
  -8  -4   3    0.45    0.15 
  -7  -5   3    2.49    0.32 
  -7  -5   3    0.45    0.17 
  -6  -6   3    0.60    0.20 
  -6  -6   3    1.15    0.25 
  -5  -7   3    4.77    0.55 
  -5  -7   3    4.79    0.49 
  -4  -8   3    5.77    0.66 
  -4  -8   3    5.74    0.54 
  -3  -9   3    4.90    0.49 
  -3  -9   3    4.33    0.63 
  -2 -10   3    5.53    0.75 
  -2 -10   3    6.75    0.59 
  -1 -11   3    1.84    0.49 
   0 -12   3    0.05    0.33 
   1 -13   3    0.10    0.48 
   2 -14   3    0.11    0.56 
   3 -15   3   -0.21    0.67 
  21 -11  -3    0.68    0.46 
  21 -11  -3    0.44    0.43 
  20 -10  -3    0.30    0.35 
  20 -10  -3    0.18    0.28 
  19  -9  -3    0.07    0.23 
  18  -8  -3    1.67    0.37 
  17  -7  -3    7.79    0.77 
  16  -6  -3   -0.10    0.14 
  15  -5  -3    0.47    0.23 
  14  -4  -3   -0.03    0.13 
  14  -4  -3    0.37    0.14 
 -14   4   3    0.32    0.13 
  13  -3  -3    0.40    0.15 
  13  -3  -3    0.43    0.16 
 -13   3   3    0.37    0.14 
  12  -2  -3    0.34    0.14 
  12  -2  -3    0.49    0.15 
 -12   2   3    0.99    0.19 
  11  -1  -3    4.83    0.37 
  11  -1  -3    3.93    0.30 
 -11   1   3    4.28    0.39 
  10   0  -3    0.04    0.06 
  10   0  -3   -0.01    0.09 
 -10   0   3    0.25    0.12 
   9   1  -3    8.67    0.48 
  -9  -1   3    8.96    0.58 
   8   2  -3    1.49    0.18 
  -8  -2   3    1.95    0.27 
  -8  -2   3    2.23    0.20 
  -7  -3   3    5.18    0.46 
  -7  -3   3    5.47    0.39 
  -6  -4   3    4.55    0.43 
  -5  -5   3    0.47    0.17 
  -5  -5   3    0.86    0.22 
  -4  -6   3    6.27    0.51 
  -4  -6   3    6.09    0.59 
  -3  -7   3    0.05    0.11 
  -3  -7   3    0.37    0.21 
  -2  -8   3    0.31    0.16 
  -2  -8   3    0.17    0.23 
  -1  -9   3    0.03    0.16 
  -1  -9   3    0.07    0.24 
   0 -10   3    0.25    0.30 
   1 -11   3    0.23    0.33 
   2 -12   3    0.04    0.39 
   3 -13   3    0.49    0.52 
   4 -14   3   -0.42    0.56 
  19 -11  -3    0.61    0.32 
  18 -10  -3    0.86    0.31 
  17  -9  -3    0.51    0.27 
  16  -8  -3    0.03    0.20 
  15  -7  -3    3.47    0.50 
  14  -6  -3    3.84    0.51 
  13  -5  -3    8.79    0.71 
 -13   5   3   10.40    0.54 
  12  -4  -3   -0.05    0.11 
 -12   4   3    0.15    0.10 
  11  -3  -3    0.90    0.19 
 -11   3   3    1.20    0.18 
  10  -2  -3   11.21    0.67 
  10  -2  -3   11.48    0.63 
 -10   2   3   11.06    0.64 
   9  -1  -3    9.90    0.54 
   9  -1  -3   10.20    0.57 
  -9   1   3    9.60    0.59 
   8   0  -3   -0.08    0.07 
  -8   0   3   -0.16    0.08 
   7   1  -3   12.04    0.59 
  -7  -1   3   12.08    0.65 
  -7  -1   3   11.42    0.68 
   6   2  -3    0.07    0.06 
  -6  -2   3    0.14    0.11 
  -6  -2   3    0.15    0.10 
  -5  -3   3   14.52    0.82 
  -4  -4   3   19.44    1.09 
  -4  -4   3   17.25    0.98 
  -3  -5   3    4.25    0.46 
  -3  -5   3    4.85    0.40 
  -2  -6   3    4.35    0.39 
  -2  -6   3    4.63    0.52 
  -1  -7   3    0.48    0.17 
  -1  -7   3    1.11    0.29 
   0  -8   3    4.01    0.57 
   0  -8   3    3.50    0.35 
   1  -9   3    0.11    0.26 
   2 -10   3    0.17    0.32 
   3 -11   3    0.27    0.36 
   4 -12   3    0.23    0.44 
   5 -13   3    0.41    0.56 
   6 -14   3   -0.28    0.63 
  18 -12  -3    0.05    0.34 
  17 -11  -3    0.25    0.29 
  16 -10  -3    0.21    0.21 
  15  -9  -3    1.41    0.37 
  14  -8  -3    2.35    0.44 
  13  -7  -3    3.43    0.49 
  12  -6  -3   -0.10    0.14 
  11  -5  -3    1.10    0.25 
  10  -4  -3    3.78    0.40 
 -10   4   3    4.31    0.27 
   9  -3  -3    0.25    0.13 
  -9   3   3    0.31    0.10 
   8  -2  -3    2.19    0.23 
  -8   2   3    1.86    0.20 
  -7   1   3   11.63    0.64 
   6   0  -3   -0.03    0.06 
  -6   0   3   -0.03    0.07 
   5   1  -3   28.24    1.23 
  -5  -1   3   28.81    1.45 
  -5  -1   3   26.86    1.38 
  -4  -2   3   -0.05    0.07 
  -4  -2   3   -0.02    0.07 
  -3  -3   3   30.29    1.66 
  -3  -3   3   31.49    1.52 
  -2  -4   3   16.60    1.00 
  -2  -4   3   16.13    0.87 
  -1  -5   3   28.00    1.41 
  -1  -5   3   29.16    1.65 
   0  -6   3   -0.08    0.15 
   0  -6   3    0.08    0.09 
   1  -7   3    2.19    0.40 
   1  -7   3    2.52    0.26 
   2  -8   3    1.17    0.19 
   2  -8   3    1.35    0.37 
   3  -9   3    4.48    0.67 
   4 -10   3    0.51    0.36 
   5 -11   3    0.64    0.41 
   6 -12   3    0.61    0.34 
   7 -13   3    0.16    0.35 
   8 -14   3   -0.26    0.51 
  16 -12  -3    0.26    0.31 
  15 -11  -3    0.31    0.26 
  14 -10  -3   -0.04    0.23 
  13  -9  -3    0.24    0.21 
  12  -8  -3    0.21    0.17 
  11  -7  -3   -0.07    0.12 
  10  -6  -3    2.28    0.37 
  10  -6  -3    2.68    0.19 
   9  -5  -3    0.78    0.09 
   9  -5  -3    0.94    0.23 
   8  -4  -3    0.17    0.14 
   7  -3  -3    5.42    0.41 
  -7   3   3    5.95    0.33 
  -6   2   3    0.03    0.06 
  -5   1   3   27.76    1.33 
  -4   0   3   -0.03    0.05 
   3   1  -3    8.63    0.37 
  -3  -1   3    7.39    0.49 
  -3  -1   3    8.41    0.47 
  -2  -2   3   58.12    3.00 
  -2  -2   3   59.91    2.73 
  -1  -3   3   27.81    1.38 
  -1  -3   3   30.00    1.58 
   0  -4   3    3.61    0.40 
   0  -4   3    3.43    0.27 
   1  -5   3   30.56    1.47 
   1  -5   3   30.88    1.76 
   2  -6   3    5.02    0.32 
   2  -6   3    5.06    0.57 
   3  -7   3   13.81    0.71 
   3  -7   3   14.28    1.02 
   4  -8   3    0.52    0.21 
   5  -9   3    2.17    0.47 
   6 -10   3    0.81    0.33 
   7 -11   3    0.18    0.27 
   8 -12   3   -0.04    0.26 
   9 -13   3    0.43    0.39 
  10 -14   3    0.42    0.64 
  15 -13  -3    0.27    0.50 
  14 -12  -3   -0.05    0.24 
  13 -11  -3    0.03    0.18 
  12 -10  -3    0.27    0.21 
  11  -9  -3    0.18    0.20 
  10  -8  -3    0.64    0.24 
   9  -7  -3    0.19    0.14 
   8  -6  -3    0.20    0.17 
   8  -6  -3    0.17    0.09 
   7  -5  -3    2.68    0.35 
   7  -5  -3    2.69    0.19 
   6  -4  -3    5.19    0.41 
   6  -4  -3    5.08    0.28 
   5  -3  -3   14.69    0.70 
   5  -3  -3   15.42    0.86 
  -4   2   3    0.05    0.04 
  -3   1   3    9.40    0.48 
  -2   0   3   -0.11    0.03 
  -2   0   3   -0.09    0.06 
  -1  -1   3    0.33    0.10 
  -1  -1   3    0.44    0.08 
   0  -2   3  125.64    6.41 
   0  -2   3  131.86    5.81 
   1  -3   3    3.79    0.23 
   1  -3   3    3.80    0.39 
   2  -4   3   17.32    1.04 
   2  -4   3   16.09    0.79 
   3  -5   3   18.68    1.19 
   3  -5   3   18.56    0.88 
   4  -6   3    0.43    0.06 
   4  -6   3    0.45    0.23 
   5  -7   3    1.07    0.30 
   6  -8   3    0.68    0.26 
   7  -9   3    0.77    0.32 
   8 -10   3    0.59    0.32 
   9 -11   3    0.32    0.27 
  10 -12   3   -0.10    0.26 
  11 -13   3    0.25    0.40 
  13 -13  -3    0.44    0.37 
  12 -12  -3   -0.05    0.23 
  11 -11  -3    0.90    0.32 
  10 -10  -3    0.88    0.30 
   9  -9  -3    1.43    0.35 
   8  -8  -3    4.76    0.58 
   7  -7  -3    3.66    0.26 
   7  -7  -3    3.04    0.44 
   6  -6  -3    0.48    0.19 
   6  -6  -3    1.12    0.14 
   5  -5  -3    0.89    0.12 
   5  -5  -3    0.87    0.20 
   4  -4  -3   19.34    1.07 
   4  -4  -3   18.03    0.88 
   3  -3  -3   31.91    1.47 
   2  -2  -3   62.16    2.81 
   1  -1  -3    0.33    0.05 
   0   0  -3   -0.07    0.02 
   0   0   3   -0.01    0.06 
   1  -1   3  122.39    5.14 
   1  -1   3  122.05    6.07 
  -2   2  -3   96.48    4.37 
   2  -2   3   98.70    4.91 
  -3   3  -3    5.95    0.29 
   3  -3   3    5.91    0.51 
  -4   4  -3    0.05    0.03 
   4  -4   3   -0.02    0.14 
   5  -5   3   18.78    1.22 
   6  -6   3   -0.06    0.18 
   7  -7   3    3.47    0.53 
   8  -8   3    2.77    0.50 
   9  -9   3    0.05    0.22 
  10 -10   3    0.89    0.36 
  11 -11   3   -0.13    0.25 
  12 -12   3    0.22    0.33 
  13 -13   3   -0.07    0.51 
  12 -14  -3    0.43    0.61 
  11 -13  -3    0.20    0.31 
  10 -12  -3    0.91    0.35 
   9 -11  -3    0.23    0.21 
   8 -10  -3    0.89    0.30 
   7  -9  -3    7.63    0.80 
   6  -8  -3    3.26    0.29 
   6  -8  -3    3.49    0.48 
   5  -7  -3    4.82    0.34 
   5  -7  -3    5.55    0.57 
   4  -6  -3    5.88    0.38 
   4  -6  -3    6.52    0.56 
   3  -5  -3    4.85    0.44 
   3  -5  -3    4.68    0.31 
   2  -4  -3   16.01    0.80 
   2  -4  -3   16.07    0.93 
   1  -3  -3   29.70    1.40 
   0  -2  -3  131.96    5.94 
  -1  -1  -3  111.38    5.01 
  -2   0  -3   -0.01    0.07 
   2   0   3   -0.08    0.08 
   2   0   3    0.00    0.04 
   3  -1   3  530.90   25.71 
   3  -1   3  522.90   22.03 
  -4   2  -3   37.04    1.65 
   4  -2   3   34.70    1.94 
   4  -2   3   35.64    1.60 
  -5   3  -3    0.23    0.06 
   5  -3   3    0.11    0.15 
  -6   4  -3    3.44    0.20 
   6  -4   3    3.18    0.44 
   7  -5   3   32.24    1.90 
   8  -6   3    0.76    0.28 
   9  -7   3    0.68    0.25 
  10  -8   3    9.17    0.98 
  11  -9   3    1.27    0.40 
  12 -10   3    3.29    0.63 
  13 -11   3    0.47    0.34 
  14 -12   3    0.42    0.35 
  10 -14  -3   -0.05    0.51 
   9 -13  -3    0.23    0.25 
   8 -12  -3   -0.06    0.20 
   7 -11  -3    0.65    0.29 
   6 -10  -3    2.50    0.46 
   5  -9  -3    0.45    0.28 
   4  -8  -3    6.51    0.67 
   4  -8  -3    6.69    0.45 
   3  -7  -3    0.19    0.12 
   3  -7  -3    0.12    0.13 
   2  -6  -3    4.25    0.45 
   2  -6  -3    4.26    0.33 
   1  -5  -3   27.40    1.36 
   1  -5  -3   28.41    1.54 
   0  -4  -3    3.53    0.31 
   0  -4  -3    2.74    0.25 
  -1  -3  -3    3.67    0.28 
  -3  -1  -3  456.18   21.30 
   3   1   3  497.61   19.95 
  -4   0  -3   -0.15    0.09 
   4   0   3   -0.02    0.09 
   4   0   3    0.00    0.07 
  -5   1  -3    4.49    0.32 
   5  -1   3    6.84    0.35 
   5  -1   3    7.27    0.46 
  -6   2  -3   10.62    0.56 
   6  -2   3   10.76    0.57 
   6  -2   3   10.78    0.72 
  -7   3  -3    1.03    0.13 
   7  -3   3    0.99    0.24 
   7  -3   3    1.26    0.19 
  -8   4  -3    6.38    0.36 
   8  -4   3    7.07    0.65 
   8  -4   3    6.90    0.44 
   9  -5   3    3.15    0.48 
  10  -6   3   -0.04    0.20 
  11  -7   3    0.20    0.23 
  12  -8   3    0.04    0.22 
  13  -9   3    2.26    0.50 
  14 -10   3    3.23    0.67 
  15 -11   3   -0.38    0.29 
  16 -12   3    0.09    0.41 
  16 -12   3   -0.23    0.42 
   8 -14  -3    0.15    0.39 
   7 -13  -3   -0.15    0.44 
   6 -12  -3    0.12    0.35 
   5 -11  -3    1.62    0.46 
   4 -10  -3    5.42    0.70 
   3  -9  -3    4.25    0.57 
   3  -9  -3    4.65    0.42 
   2  -8  -3    0.65    0.19 
   2  -8  -3    0.43    0.23 
   1  -7  -3    0.55    0.16 
   1  -7  -3    0.86    0.22 
   0  -6  -3    0.02    0.10 
   0  -6  -3    0.07    0.11 
  -1  -5  -3   28.56    1.59 
  -1  -5  -3   29.97    1.46 
  -2  -4  -3   15.69    0.84 
  -2  -4  -3   15.95    0.91 
  -3  -3  -3    5.97    0.39 
  -4  -2  -3   36.68    1.76 
  -5  -1  -3    6.94    0.44 
   5   1   3    6.96    0.40 
   5   1   3    7.05    0.45 
  -6   0  -3    0.23    0.10 
   6   0   3    0.08    0.11 
   6   0   3    0.05    0.08 
   7  -1   3   71.33    3.67 
   7  -1   3   72.51    3.14 
  -8   2  -3    0.03    0.10 
   8  -2   3    0.20    0.17 
   8  -2   3    0.41    0.12 
  -9   3  -3    7.72    0.46 
   9  -3   3    7.88    0.68 
   9  -3   3    8.04    0.50 
 -10   4  -3    5.29    0.34 
  10  -4   3    4.99    0.57 
  10  -4   3    4.96    0.44 
  11  -5   3    0.14    0.24 
  11  -5   3   -0.05    0.13 
  12  -6   3    0.54    0.25 
  12  -6   3    0.47    0.20 
  13  -7   3    1.44    0.30 
  13  -7   3    0.80    0.28 
  14  -8   3    5.75    0.78 
  14  -8   3    5.92    0.61 
  15  -9   3    1.04    0.37 
  15  -9   3    0.32    0.26 
  16 -10   3    0.73    0.35 
  16 -10   3    0.30    0.29 
  17 -11   3    0.10    0.37 
  17 -11   3    0.04    0.34 
   6 -14  -3    0.11    0.56 
   5 -13  -3    0.35    0.43 
   4 -12  -3    0.34    0.40 
   3 -11  -3    0.88    0.36 
   2 -10  -3    4.80    0.64 
   1  -9  -3    0.15    0.15 
   1  -9  -3   -0.18    0.16 
   0  -8  -3    3.43    0.47 
   0  -8  -3    3.74    0.39 
  -1  -7  -3    2.04    0.32 
  -1  -7  -3    2.10    0.29 
  -2  -6  -3    5.20    0.47 
  -2  -6  -3    5.40    0.45 
  -3  -5  -3   18.61    1.00 
  -3  -5  -3   18.11    1.05 
  -4  -4  -3   -0.05    0.10 
  -5  -3  -3    0.01    0.10 
  -6  -2  -3   10.74    0.62 
   6   2   3    9.53    0.53 
  -7  -1  -3   68.95    3.24 
   7   1   3   68.61    3.02 
   7   1   3   69.95    3.47 
  -8   0  -3    0.07    0.10 
   8   0   3   -0.06    0.07 
   8   0   3    0.04    0.12 
   9  -1   3    5.10    0.39 
   9  -1   3    5.12    0.46 
 -10   2  -3    0.22    0.12 
  10  -2   3    0.10    0.11 
  10  -2   3    0.21    0.18 
 -11   3  -3    2.34    0.26 
  11  -3   3    2.45    0.39 
  11  -3   3    1.95    0.28 
 -12   4  -3   -0.04    0.13 
  12  -4   3    0.01    0.15 
  12  -4   3    0.10    0.20 
  13  -5   3    0.52    0.21 
  13  -5   3    0.76    0.30 
  14  -6   3    0.52    0.26 
  14  -6   3    0.24    0.18 
  15  -7   3   -0.15    0.17 
  15  -7   3    0.07    0.21 
  16  -8   3   -0.27    0.21 
  16  -8   3    0.12    0.27 
  17  -9   3   -0.12    0.25 
  17  -9   3    0.01    0.27 
  18 -10   3    0.19    0.36 
  18 -10   3   -0.29    0.31 
  19 -11   3   -0.29    0.41 
  19 -11   3    0.19    0.43 
   5 -15  -3   -0.32    0.62 
   4 -14  -3    0.97    0.60 
   3 -13  -3   -0.11    0.38 
   2 -12  -3    0.02    0.30 
   1 -11  -3    1.64    0.44 
   0 -10  -3    0.12    0.21 
   0 -10  -3    0.35    0.26 
  -1  -9  -3   -0.07    0.19 
  -1  -9  -3    0.24    0.17 
  -2  -8  -3    1.80    0.29 
  -2  -8  -3    1.57    0.32 
  -3  -7  -3   12.74    0.80 
  -3  -7  -3   13.39    0.86 
  -4  -6  -3    0.32    0.14 
  -4  -6  -3    0.55    0.18 
  -5  -5  -3   18.49    1.05 
  -5  -5  -3   18.81    1.06 
  -6  -4  -3    3.25    0.36 
  -7  -3  -3    1.08    0.22 
  -8  -2  -3    0.00    0.12 
   8   2   3    0.34    0.12 
  -9  -1  -3    4.75    0.42 
   9   1   3    4.82    0.38 
   9   1   3    4.82    0.35 
 -10   0  -3   -0.11    0.11 
  10   0   3    0.15    0.13 
  10   0   3   -0.03    0.09 
  11  -1   3    3.20    0.33 
  11  -1   3    2.95    0.36 
 -12   2  -3   10.76    0.65 
  12  -2   3    9.84    0.64 
  12  -2   3   10.11    0.75 
 -13   3  -3    6.28    0.46 
  13  -3   3    5.85    0.60 
  13  -3   3    4.23    0.46 
 -14   4  -3    1.84    0.26 
  14  -4   3    1.94    0.31 
  14  -4   3    2.77    0.46 
  15  -5   3    0.16    0.28 
  15  -5   3    0.27    0.18 
  16  -6   3    0.10    0.20 
  16  -6   3    0.02    0.24 
  17  -7   3    0.98    0.32 
  17  -7   3    0.76    0.36 
  18  -8   3    2.18    0.51 
  18  -8   3    2.04    0.47 
  19  -9   3   -0.31    0.30 
  19  -9   3   -0.19    0.34 
  20 -10   3   -0.16    0.38 
  20 -10   3    0.06    0.41 
   3 -15  -3    0.14    0.64 
   2 -14  -3    0.31    0.52 
   1 -13  -3    0.27    0.40 
   0 -12  -3    0.10    0.31 
  -1 -11  -3    0.03    0.27 
  -2 -10  -3    0.10    0.20 
  -2 -10  -3   -0.31    0.20 
  -3  -9  -3    3.43    0.44 
  -3  -9  -3    3.91    0.50 
  -4  -8  -3    0.67    0.22 
  -4  -8  -3    0.40    0.18 
  -5  -7  -3    1.10    0.25 
  -5  -7  -3    1.47    0.25 
  -6  -6  -3   -0.15    0.09 
  -6  -6  -3    0.11    0.13 
  -7  -5  -3   16.75    0.96 
  -8  -4  -3    6.43    0.55 
  -9  -3  -3    8.22    0.58 
   9   3   3    7.38    0.49 
 -10  -2  -3    0.08    0.14 
  10   2   3    0.44    0.16 
 -11  -1  -3    3.72    0.41 
  11   1   3    3.17    0.34 
 -12   0  -3   -0.12    0.12 
  12   0   3   -0.13    0.12 
  12   0   3    0.07    0.15 
 -13   1  -3   -0.07    0.13 
  13  -1   3   -0.18    0.11 
  13  -1   3    0.17    0.18 
 -14   2  -3   -0.11    0.14 
  14  -2   3    0.20    0.16 
  14  -2   3    0.13    0.21 
 -15   3  -3    2.11    0.31 
  15  -3   3    1.51    0.30 
  15  -3   3    2.01    0.40 
  16  -4   3    1.54    0.38 
  16  -4   3    1.23    0.28 
  17  -5   3    0.37    0.23 
  17  -5   3    0.41    0.22 
  18  -6   3    0.01    0.22 
  18  -6   3    0.03    0.24 
  19  -7   3    0.41    0.32 
  19  -7   3    0.23    0.26 
  20  -8   3    0.66    0.37 
  21  -9   3    0.32    0.38 
   1 -15  -3   -0.17    0.59 
   0 -14  -3    1.37    0.60 
  -1 -13  -3    0.15    0.38 
  -2 -12  -3   -0.19    0.26 
  -3 -11  -3    0.63    0.22 
  -3 -11  -3    0.46    0.28 
  -4 -10  -3    0.18    0.24 
  -4 -10  -3    0.99    0.25 
  -5  -9  -3    1.55    0.33 
  -5  -9  -3    2.33    0.35 
  -6  -8  -3    0.95    0.22 
  -6  -8  -3    1.37    0.27 
  -7  -7  -3    2.72    0.40 
  -7  -7  -3    3.02    0.36 
  -8  -6  -3    0.76    0.17 
  -8  -6  -3    0.39    0.19 
  -9  -5  -3    3.57    0.46 
  -9  -5  -3    4.03    0.34 
 -10  -4  -3    5.23    0.36 
 -10  -4  -3    5.62    0.55 
 -11  -3  -3    1.94    0.32 
  11   3   3    1.52    0.24 
 -12  -2  -3    9.69    0.70 
  12   2   3   10.56    0.64 
 -13  -1  -3    0.01    0.12 
  13   1   3    0.07    0.13 
 -14   0  -3   -0.02    0.15 
  14   0   3    0.15    0.14 
  14   0   3   -0.06    0.16 
 -15   1  -3    0.14    0.19 
  15  -1   3    0.04    0.20 
  15  -1   3    0.15    0.15 
 -16   2  -3   -0.10    0.17 
  16  -2   3    0.15    0.23 
  16  -2   3   -0.07    0.14 
 -17   3  -3    0.83    0.25 
  17  -3   3    0.77    0.25 
  17  -3   3    0.96    0.34 
  18  -4   3    2.12    0.38 
  18  -4   3    1.95    0.46 
  19  -5   3    0.32    0.26 
  20  -6   3    0.35    0.29 
  21  -7   3    0.60    0.36 
  22  -8   3    0.60    0.41 
  23  -9   3    0.10    0.44 
  -1 -15  -3    0.00    0.59 
  -2 -14  -3   -0.03    0.46 
  -3 -13  -3    0.11    0.37 
  -4 -12  -3    0.26    0.33 
  -5 -11  -3    1.20    0.38 
  -5 -11  -3    1.02    0.27 
  -6 -10  -3    0.95    0.26 
  -6 -10  -3    0.86    0.30 
  -7  -9  -3    0.59    0.26 
  -7  -9  -3    0.67    0.24 
  -8  -8  -3    2.86    0.42 
  -8  -8  -3    3.45    0.41 
  -9  -7  -3    1.06    0.22 
  -9  -7  -3    1.27    0.26 
 -10  -6  -3    0.18    0.13 
 -10  -6  -3    0.09    0.11 
 -11  -5  -3    0.33    0.12 
 -11  -5  -3    0.18    0.13 
 -12  -4  -3    0.10    0.10 
 -12  -4  -3   -0.16    0.12 
 -13  -3  -3    4.37    0.53 
  13   3   3    4.67    0.43 
 -14  -2  -3    0.14    0.19 
  14   2   3   -0.06    0.11 
 -15  -1  -3   -0.05    0.17 
  15   1   3   -0.09    0.13 
 -16   0  -3    0.08    0.18 
  16   0   3    0.13    0.16 
 -17   1  -3    0.35    0.21 
  17  -1   3    0.54    0.21 
 -18   2  -3    0.33    0.23 
  18  -2   3    0.10    0.18 
  19  -3   3    0.55    0.26 
  20  -4   3    0.52    0.29 
  21  -5   3    0.26    0.28 
  22  -6   3   -0.19    0.30 
  23  -7   3    0.44    0.41 
  24  -8   3    0.37    0.48 
  -3 -15  -3   -0.15    0.59 
  -4 -14  -3   -0.04    0.46 
  -5 -13  -3   -0.19    0.36 
  -6 -12  -3    0.32    0.34 
  -6 -12  -3    0.31    0.24 
  -7 -11  -3    0.37    0.20 
  -7 -11  -3    0.82    0.33 
  -8 -10  -3    0.97    0.28 
  -8 -10  -3    0.78    0.30 
  -9  -9  -3    0.14    0.22 
  -9  -9  -3    0.34    0.19 
 -10  -8  -3    6.74    0.71 
 -10  -8  -3    7.06    0.56 
 -11  -7  -3    0.53    0.18 
 -11  -7  -3   -0.12    0.16 
 -12  -6  -3    0.52    0.17 
 -12  -6  -3    0.67    0.17 
 -13  -5  -3    0.67    0.25 
 -13  -5  -3    0.82    0.17 
 -14  -4  -3    1.41    0.34 
  14   4   3    1.26    0.23 
 -15  -3  -3    0.93    0.30 
  15   3   3    1.41    0.25 
 -16  -2  -3    0.01    0.19 
  16   2   3   -0.13    0.13 
 -17  -1  -3    0.45    0.23 
  17   1   3    0.20    0.17 
 -18   0  -3   -0.08    0.20 
  18   0   3    0.16    0.17 
 -19   1  -3    0.47    0.25 
  19  -1   3    0.13    0.19 
 -20   2  -3    0.12    0.26 
  20  -2   3    0.12    0.21 
  21  -3   3    0.71    0.29 
  22  -4   3   -0.14    0.24 
  23  -5   3    0.08    0.30 
  24  -6   3    0.20    0.38 
  25  -7   3    0.89    0.53 
  -6 -14  -3    0.07    0.49 
  -7 -13  -3   -0.15    0.38 
  -8 -12  -3    0.31    0.21 
  -8 -12  -3   -0.09    0.33 
  -9 -11  -3   -0.01    0.28 
  -9 -11  -3    0.09    0.18 
 -10 -10  -3    0.58    0.31 
 -10 -10  -3    0.30    0.22 
 -11  -9  -3    0.83    0.27 
 -11  -9  -3    1.50    0.37 
 -12  -8  -3    0.29    0.17 
 -13  -7  -3    1.35    0.32 
 -14  -6  -3    0.45    0.20 
 -15  -5  -3    0.11    0.22 
 -16  -4  -3    0.87    0.31 
  16   4   3    1.01    0.24 
 -17  -3  -3    0.40    0.25 
  17   3   3    0.69    0.21 
 -18  -2  -3   -0.15    0.19 
  18   2   3   -0.13    0.14 
 -19  -1  -3   -0.27    0.20 
  19   1   3    0.03    0.18 
 -20   0  -3   -0.18    0.20 
  20   0   3   -0.09    0.17 
 -21   1  -3    0.33    0.27 
  21  -1   3    0.08    0.23 
  22  -2   3    0.86    0.33 
  23  -3   3   -0.13    0.26 
  24  -4   3    0.32    0.33 
  25  -5   3   -0.55    0.34 
  26  -6   3   -0.40    0.41 
  -9 -13  -3    1.02    0.28 
 -10 -12  -3   -0.10    0.19 
 -11 -11  -3    0.39    0.23 
 -12 -10  -3    1.60    0.35 
 -13  -9  -3    2.51    0.46 
 -14  -8  -3    5.21    0.67 
 -15  -7  -3    0.02    0.16 
 -16  -6  -3    0.11    0.26 
 -17  -5  -3   -0.04    0.22 
 -18  -4  -3    1.68    0.41 
  18   4   3    1.30    0.27 
 -19  -3  -3    0.20    0.28 
  19   3   3    0.95    0.24 
 -20  -2  -3   -0.10    0.22 
  20   2   3   -0.09    0.16 
 -21  -1  -3    0.43    0.29 
  21   1   3    0.16    0.17 
 -22   0  -3   -0.12    0.24 
  22   0   3   -0.20    0.19 
 -23   1  -3   -0.24    0.26 
  23  -1   3   -0.02    0.26 
  24  -2   3    0.10    0.29 
  25  -3   3    0.23    0.35 
  26  -4   3    0.18    0.39 
  27  -5   3    0.35    0.49 
 -11 -13  -3    0.09    0.27 
 -12 -12  -3   -0.25    0.20 
 -13 -11  -3    0.15    0.19 
 -14 -10  -3    3.36    0.54 
 -15  -9  -3    0.64    0.28 
 -16  -8  -3    0.10    0.18 
 -17  -7  -3    1.04    0.32 
 -18  -6  -3    0.08    0.25 
 -19  -5  -3    0.15    0.27 
 -20  -4  -3   -0.10    0.30 
  20   4   3    0.50    0.18 
 -21  -3  -3    0.06    0.31 
  21   3   3    0.45    0.19 
 -22  -2  -3    0.91    0.34 
  22   2   3    1.01    0.26 
 -23  -1  -3    0.11    0.28 
  23   1   3    0.37    0.20 
 -24   0  -3   -0.03    0.29 
  24   0   3    0.04    0.27 
  25  -1   3    0.28    0.33 
  26  -2   3    1.05    0.43 
  27  -3   3   -0.12    0.39 
 -13 -13  -3    0.43    0.30 
 -14 -12  -3    0.51    0.24 
 -15 -11  -3   -0.42    0.19 
 -16 -10  -3    0.62    0.28 
 -17  -9  -3    0.31    0.22 
 -18  -8  -3    1.79    0.42 
 -19  -7  -3    0.22    0.37 
 -20  -6  -3    0.72    0.42 
 -21  -5  -3    0.01    0.33 
 -22  -4  -3    0.00    0.30 
  22   4   3    0.00    0.16 
 -23  -3  -3   -0.25    0.29 
  23   3   3    0.12    0.17 
 -24  -2  -3    0.04    0.29 
  24   2   3    0.19    0.21 
 -25  -1  -3    0.15    0.33 
  25   1   3    0.23    0.22 
  26   0   3    0.33    0.27 
  27  -1   3    0.28    0.41 
  28  -2   3    0.33    0.45 
 -16 -12  -3    0.64    0.35 
 -17 -11  -3    0.66    0.31 
 -18 -10  -3   -0.25    0.22 
 -19  -9  -3   -0.22    0.21 
 -20  -8  -3    0.35    0.29 
 -21  -7  -3    0.37    0.41 
 -22  -6  -3    0.35    0.40 
 -23  -5  -3   -0.07    0.36 
 -24  -4  -3   -0.10    0.35 
  24   4   3    0.17    0.20 
 -25  -3  -3    0.39    0.39 
  25   3   3    0.30    0.23 
 -26  -2  -3    0.20    0.39 
  26   2   3    0.56    0.28 
 -27  -1  -3    0.52    0.44 
  27   1   3   -0.24    0.24 
  28   0   3    0.00    0.36 
 -19 -11  -3    0.26    0.42 
 -20 -10  -3    0.07    0.34 
 -21  -9  -3    0.04    0.27 
 -22  -8  -3    0.10    0.48 
 -23  -7  -3   -0.20    0.41 
 -24  -6  -3    0.40    0.45 
 -25  -5  -3    0.44    0.47 
 -26  -4  -3    0.02    0.47 
  26   4   3    0.12    0.26 
 -27  -3  -3   -0.30    0.43 
  27   3   3   -0.38    0.29 
 -28  -2  -3    0.12    0.49 
  28   2   3    0.32    0.43 
 -23  -9  -3    0.03    0.47 
 -24  -8  -3    0.09    0.53 
 -25  -7  -3    0.70    0.58 
 -26  -6  -3   -0.08    0.55 
 -27  -5  -3   -0.34    0.53 
  29   5  -4    0.08    0.27 
 -29  -5   4   -0.05    0.58 
 -28  -6   4    0.28    0.58 
 -27  -7   4   -0.19    0.53 
 -26  -8   4    0.29    0.60 
 -25  -9   4    0.21    0.52 
  30   2  -4    0.00    0.32 
 -30  -2   4   -0.23    0.50 
  29   3  -4    0.31    0.27 
 -29  -3   4    0.15    0.47 
  28   4  -4   -0.05    0.21 
 -28  -4   4   -0.20    0.44 
  27   5  -4    0.89    0.26 
 -27  -5   4    0.54    0.47 
 -26  -6   4    1.46    0.60 
 -25  -7   4   -0.01    0.44 
 -24  -8   4    0.63    0.33 
 -23  -9   4   -0.08    0.27 
 -22 -10   4    0.11    0.32 
 -21 -11   4   -0.33    0.39 
  30   0  -4    0.00    0.28 
  29   1  -4    0.16    0.25 
 -29  -1   4    0.49    0.48 
  28   2  -4    0.73    0.27 
 -28  -2   4    0.68    0.50 
  27   3  -4    0.65    0.25 
 -27  -3   4   -0.23    0.39 
  26   4  -4    0.29    0.19 
 -26  -4   4    0.11    0.39 
  25   5  -4    0.20    0.17 
 -25  -5   4    0.16    0.39 
 -24  -6   4    0.76    0.44 
 -23  -7   4    0.33    0.43 
 -22  -8   4   -0.18    0.24 
 -21  -9   4   -0.29    0.18 
 -20 -10   4   -0.35    0.21 
 -19 -11   4   -0.02    0.24 
 -18 -12   4    0.52    0.35 
  30  -2  -4    0.33    0.39 
  29  -1  -4   -0.06    0.24 
  28   0  -4    0.55    0.23 
 -28   0   4    0.25    0.43 
  27   1  -4    0.02    0.20 
 -27  -1   4    0.33    0.35 
  26   2  -4    1.94    0.36 
 -26  -2   4    0.85    0.44 
  25   3  -4    0.65    0.24 
 -25  -3   4    0.22    0.35 
  24   4  -4    0.42    0.18 
 -24  -4   4    0.34    0.35 
  23   5  -4   -0.29    0.12 
 -23  -5   4   -0.08    0.31 
 -22  -6   4    0.24    0.33 
 -21  -7   4    0.24    0.23 
 -20  -8   4    1.45    0.36 
 -19  -9   4   -0.23    0.18 
 -18 -10   4    0.03    0.20 
 -17 -11   4   -0.30    0.23 
 -16 -12   4    0.08    0.25 
 -15 -13   4    0.01    0.30 
  29  -3  -4    0.10    0.27 
  28  -2  -4    0.78    0.29 
  27  -1  -4    0.62    0.24 
  26   0  -4    0.96    0.28 
 -26   0   4    0.93    0.41 
  25   1  -4   -0.07    0.15 
 -25  -1   4    0.24    0.34 
  24   2  -4    0.68    0.24 
 -24  -2   4    1.19    0.43 
  23   3  -4    0.41    0.21 
 -23  -3   4    0.43    0.30 
  22   4  -4    0.01    0.15 
 -22  -4   4   -0.24    0.27 
  21   5  -4    0.38    0.17 
 -21  -5   4    0.33    0.29 
 -20  -6   4    0.19    0.29 
 -19  -7   4    1.34    0.33 
 -18  -8   4   -0.15    0.17 
 -17  -9   4    0.14    0.17 
 -16 -10   4    0.18    0.19 
 -15 -11   4    0.11    0.22 
 -14 -12   4    0.08    0.23 
 -13 -13   4   -0.28    0.25 
  29  -5  -4   -0.40    0.40 
  28  -4  -4   -0.14    0.26 
  27  -3  -4    0.49    0.25 
  26  -2  -4    1.80    0.35 
  25  -1  -4    0.15    0.19 
 -25   1   4    0.43    0.38 
  24   0  -4    0.12    0.16 
 -24   0   4    0.09    0.26 
  23   1  -4   -0.06    0.13 
 -23  -1   4    0.21    0.30 
  22   2  -4    1.19    0.28 
 -22  -2   4    1.25    0.36 
  21   3  -4    0.19    0.17 
 -21  -3   4    0.46    0.32 
  20   4  -4    0.36    0.18 
 -20  -4   4    0.09    0.26 
  19   5  -4    0.05    0.13 
 -19  -5   4    0.12    0.27 
 -18  -6   4    0.47    0.24 
 -17  -7   4    0.19    0.20 
 -16  -8   4    1.65    0.39 
 -15  -9   4    0.13    0.20 
 -14 -10   4    0.43    0.24 
 -13 -11   4    0.51    0.24 
 -12 -12   4    1.02    0.31 
  28  -6  -4    0.23    0.41 
  27  -5  -4    0.15    0.25 
  26  -4  -4    0.39    0.20 
  25  -3  -4    0.45    0.23 
  24  -2  -4    1.48    0.32 
 -24   2   4    0.67    0.37 
  23  -1  -4   -0.24    0.14 
 -23   1   4    0.34    0.29 
  22   0  -4    5.50    0.57 
 -22   0   4    6.27    0.71 
  21   1  -4    0.49    0.20 
 -21  -1   4    1.11    0.36 
  20   2  -4    0.60    0.21 
 -20  -2   4    0.59    0.28 
  19   3  -4    0.18    0.16 
 -19  -3   4    0.25    0.23 
  18   4  -4    4.39    0.43 
 -18  -4   4    3.44    0.54 
 -17  -5   4    1.10    0.34 
 -16  -6   4    1.48    0.35 
 -15  -7   4   13.19    1.08 
 -14  -8   4    0.88    0.27 
 -13  -9   4    2.05    0.42 
 -12 -10   4    0.13    0.20 
 -11 -11   4    0.00    0.40 
 -11 -11   4   -0.31    0.20 
 -10 -12   4    0.25    0.24 
 -10 -12   4    0.43    0.48 
  -9 -13   4   -0.09    0.54 
  -8 -14   4    0.55    0.66 
  27  -7  -4   -0.10    0.36 
  26  -6  -4    1.59    0.39 
  25  -5  -4    0.59    0.23 
  24  -4  -4   -0.06    0.17 
  23  -3  -4    0.15    0.18 
  22  -2  -4    1.12    0.28 
 -22   2   4    0.77    0.31 
  21  -1  -4    1.56    0.28 
 -21   1   4    2.15    0.41 
  20   0  -4    0.06    0.14 
 -20   0   4    0.23    0.24 
  19   1  -4    1.38    0.25 
 -19  -1   4    0.86    0.28 
  18   2  -4    0.12    0.10 
 -18  -2   4    0.17    0.21 
  17   3  -4    1.08    0.21 
 -17  -3   4    1.17    0.31 
  16   4  -4    6.20    0.50 
 -16  -4   4    7.42    0.75 
 -15  -5   4   -0.03    0.16 
 -14  -6   4    1.64    0.34 
 -13  -7   4    3.75    0.48 
 -13  -7   4    2.74    0.44 
 -12  -8   4    0.47    0.28 
 -12  -8   4    0.13    0.16 
 -11  -9   4    0.14    0.27 
 -11  -9   4    0.35    0.19 
 -10 -10   4    1.32    0.42 
 -10 -10   4    1.38    0.32 
  -9 -11   4    0.11    0.19 
  -9 -11   4    0.33    0.41 
  -8 -12   4   -0.01    0.43 
  -8 -12   4    0.03    0.25 
  -7 -13   4   -0.18    0.48 
  -6 -14   4    0.06    0.61 
  26  -8  -4    0.11    0.38 
  25  -7  -4   -0.18    0.24 
  24  -6  -4    0.46    0.22 
  23  -5  -4   -0.07    0.17 
  22  -4  -4    0.10    0.15 
  21  -3  -4    0.46    0.19 
 -21   3   4    0.76    0.27 
  20  -2  -4    0.55    0.20 
 -20   2   4    0.65    0.24 
  19  -1  -4    1.13    0.25 
 -19   1   4    0.97    0.29 
  18   0  -4    0.27    0.14 
 -18   0   4    0.26    0.20 
  17   1  -4    0.81    0.21 
 -17  -1   4    1.54    0.34 
  16   2  -4    0.10    0.15 
 -16  -2   4    0.17    0.18 
  15   3  -4    0.28    0.16 
 -15  -3   4    0.15    0.20 
  14   4  -4    6.25    0.43 
 -14  -4   4    7.09    0.70 
 -14  -4   4    6.43    0.42 
 -13  -5   4    7.11    0.52 
 -13  -5   4    6.32    0.67 
 -12  -6   4    0.62    0.20 
 -12  -6   4    1.15    0.27 
 -11  -7   4    0.93    0.28 
 -11  -7   4    0.62    0.22 
 -10  -8   4    2.42    0.38 
 -10  -8   4    0.18    0.21 
  -9  -9   4    0.03    0.14 
  -9  -9   4    0.35    0.32 
  -8 -10   4    2.40    0.53 
  -8 -10   4    1.87    0.36 
  -7 -11   4    1.04    0.27 
  -7 -11   4    1.36    0.46 
  -6 -12   4    0.41    0.43 
  -5 -13   4   -0.04    0.46 
  -4 -14   4    0.40    0.62 
  -3 -15   4   -0.37    0.68 
  25  -9  -4   -0.17    0.39 
  24  -8  -4    0.73    0.28 
  23  -7  -4    0.32    0.22 
  22  -6  -4    0.47    0.20 
  21  -5  -4   -0.08    0.16 
  20  -4  -4    0.15    0.17 
  19  -3  -4    0.15    0.15 
 -19   3   4    0.40    0.20 
  18  -2  -4    0.24    0.17 
  18  -2  -4    0.06    0.12 
 -18   2   4    0.48    0.20 
  17  -1  -4    1.36    0.25 
  17  -1  -4    1.41    0.21 
 -17   1   4    1.77    0.33 
  16   0  -4    6.76    0.54 
  16   0  -4    6.95    0.42 
 -16   0   4    7.13    0.65 
  15   1  -4    4.87    0.43 
 -15  -1   4    4.87    0.54 
  14   2  -4   14.74    0.79 
 -14  -2   4   13.74    0.93 
  13   3  -4   21.65    1.08 
 -13  -3   4   22.08    1.13 
 -13  -3   4   20.94    1.28 
  12   4  -4    0.06    0.11 
 -12  -4   4    0.29    0.15 
 -12  -4   4    0.44    0.18 
 -11  -5   4    1.39    0.31 
 -11  -5   4    1.49    0.27 
 -10  -6   4    2.75    0.43 
 -10  -6   4    3.44    0.43 
  -9  -7   4    0.22    0.20 
  -9  -7   4    0.17    0.18 
  -8  -8   4    4.97    0.61 
  -8  -8   4    3.92    0.49 
  -7  -9   4    5.72    0.60 
  -7  -9   4    5.96    0.75 
  -6 -10   4    0.05    0.16 
  -6 -10   4    0.20    0.31 
  -5 -11   4    0.08    0.35 
  -5 -11   4    0.23    0.18 
  -4 -12   4    0.13    0.40 
  -3 -13   4    0.92    0.55 
  -2 -14   4   -0.35    0.56 
  -1 -15   4    0.08    0.69 
  23  -9  -4    0.21    0.25 
  22  -8  -4   -0.09    0.14 
  21  -7  -4    0.66    0.21 
  20  -6  -4   -0.07    0.18 
  20  -6  -4    0.26    0.14 
  19  -5  -4    0.07    0.21 
  19  -5  -4    0.06    0.15 
  18  -4  -4    4.96    0.50 
  18  -4  -4    4.37    0.50 
 -18   4   4    5.64    0.47 
  17  -3  -4    1.90    0.29 
  17  -3  -4    1.35    0.25 
 -17   3   4    1.47    0.27 
  16  -2  -4    0.07    0.13 
  16  -2  -4    0.11    0.10 
 -16   2   4    0.08    0.13 
  15  -1  -4    4.31    0.33 
  15  -1  -4    4.85    0.45 
 -15   1   4    4.83    0.49 
  14   0  -4    8.52    0.57 
  14   0  -4    9.70    0.53 
 -14   0   4    9.36    0.67 
  13   1  -4    0.05    0.11 
 -13  -1   4    0.53    0.18 
  12   2  -4   12.22    0.66 
 -12  -2   4   12.12    0.80 
  11   3  -4    1.29    0.19 
 -11  -3   4    1.14    0.26 
 -11  -3   4    1.43    0.20 
 -10  -4   4   10.45    0.67 
 -10  -4   4   10.32    0.73 
  -9  -5   4    0.08    0.14 
  -9  -5   4    0.20    0.17 
  -8  -6   4    9.59    0.75 
  -7  -7   4    1.07    0.26 
  -7  -7   4    0.45    0.24 
  -6  -8   4    4.97    0.54 
  -6  -8   4    5.72    0.67 
  -5  -9   4    1.72    0.34 
  -5  -9   4    1.67    0.43 
  -4 -10   4    0.90    0.28 
  -4 -10   4    0.38    0.36 
  -3 -11   4   -0.21    0.31 
  -2 -12   4    0.21    0.38 
  -1 -13   4    1.78    0.67 
   0 -14   4    0.08    0.62 
   1 -15   4    0.11    0.69 
  22 -10  -4   -0.30    0.37 
  21  -9  -4    0.08    0.26 
  21  -9  -4    0.20    0.22 
  20  -8  -4    1.43    0.30 
  20  -8  -4    1.42    0.34 
  19  -7  -4    1.20    0.27 
  19  -7  -4    1.39    0.32 
  18  -6  -4    0.27    0.18 
  18  -6  -4    0.50    0.22 
  17  -5  -4    1.63    0.32 
  17  -5  -4    1.29    0.26 
  16  -4  -4    7.11    0.60 
  16  -4  -4    6.51    0.58 
 -16   4   4   10.56    0.58 
  15  -3  -4    0.27    0.12 
  15  -3  -4    0.22    0.15 
 -15   3   4    0.31    0.16 
  14  -2  -4   15.79    0.91 
  14  -2  -4   15.09    0.86 
  13  -1  -4    0.17    0.11 
  13  -1  -4    0.00    0.10 
 -13   1   4    0.29    0.15 
  12   0  -4    0.80    0.17 
 -12   0   4    0.94    0.22 
  11   1  -4  125.32    5.36 
 -11  -1   4  124.87    5.83 
  10   2  -4   29.67    1.34 
 -10  -2   4   28.57    1.50 
 -10  -2   4   28.78    1.54 
   9   3  -4   23.29    1.09 
  -9  -3   4   23.78    1.28 
  -9  -3   4   23.79    1.30 
  -8  -4   4   22.76    1.27 
  -8  -4   4   21.73    1.24 
  -7  -5   4    0.08    0.13 
  -7  -5   4    0.01    0.11 
  -6  -6   4    0.77    0.23 
  -6  -6   4    0.89    0.22 
  -5  -7   4    0.40    0.17 
  -5  -7   4    0.57    0.24 
  -4  -8   4   12.62    1.01 
  -4  -8   4   14.38    0.88 
  -3  -9   4    5.90    0.76 
  -3  -9   4    5.96    0.55 
  -2 -10   4   -0.11    0.26 
  -1 -11   4    1.53    0.51 
   0 -12   4    0.10    0.44 
   1 -13   4   -0.11    0.49 
   2 -14   4   -0.19    0.62 
  21 -11  -4    0.36    0.43 
  21 -11  -4    0.00    0.36 
  20 -10  -4    0.26    0.29 
  19  -9  -4    0.05    0.22 
  18  -8  -4    0.04    0.19 
  17  -7  -4    0.18    0.19 
  16  -6  -4    1.53    0.30 
  15  -5  -4    0.09    0.18 
 -15   5   4    0.62    0.15 
  14  -4  -4    7.40    0.56 
 -14   4   4    7.21    0.48 
  13  -3  -4   22.66    1.29 
  13  -3  -4   23.08    1.17 
 -13   3   4   22.96    1.20 
  12  -2  -4   13.53    0.78 
  12  -2  -4   12.50    0.72 
  11  -1  -4  126.17    5.39 
  11  -1  -4  126.68    6.18 
 -11   1   4  122.74    5.78 
  10   0  -4   54.69    2.41 
 -10   0   4   53.97    2.63 
   9   1  -4    0.03    0.08 
  -9  -1   4    0.15    0.12 
   8   2  -4   29.75    1.33 
  -8  -2   4   29.69    1.56 
  -8  -2   4   29.59    1.54 
  -7  -3   4    1.23    0.23 
  -7  -3   4    1.62    0.24 
  -6  -4   4   21.52    1.40 
  -6  -4   4   29.76    1.37 
  -5  -5   4    3.55    0.43 
  -5  -5   4    3.80    0.39 
  -4  -6   4    3.94    0.41 
  -4  -6   4    4.37    0.51 
  -3  -7   4    2.87    0.35 
  -3  -7   4    3.21    0.47 
  -2  -8   4   10.12    0.67 
  -2  -8   4   10.61    0.95 
  -1  -9   4    2.76    0.34 
  -1  -9   4    2.35    0.50 
   0 -10   4    0.58    0.36 
   1 -11   4    0.04    0.38 
   2 -12   4   -0.14    0.40 
   3 -13   4    0.27    0.51 
   4 -14   4    0.19    0.64 
  19 -11  -4    0.09    0.26 
  18 -10  -4    0.11    0.24 
  17  -9  -4    0.33    0.23 
  16  -8  -4    1.24    0.33 
  15  -7  -4   14.38    1.04 
  14  -6  -4    1.38    0.29 
  13  -5  -4    7.34    0.61 
 -13   5   4    8.32    0.46 
  12  -4  -4    0.72    0.18 
 -12   4   4    0.62    0.14 
  11  -3  -4    1.01    0.20 
 -11   3   4    1.70    0.21 
  10  -2  -4   32.17    1.69 
   9  -1  -4    0.01    0.08 
  -9   1   4    0.16    0.10 
   8   0  -4   26.97    1.21 
  -8   0   4   25.89    1.34 
   7   1  -4  115.77    4.85 
  -7  -1   4  114.70    5.27 
  -7  -1   4  112.63    5.65 
   6   2  -4   70.95    3.06 
  -6  -2   4   72.35    3.63 
  -6  -2   4   72.82    3.39 
  -5  -3   4    3.35    0.35 
  -5  -3   4    3.51    0.34 
  -4  -4   4   96.52    4.88 
  -4  -4   4   95.36    4.46 
  -3  -5   4   21.47    1.32 
  -3  -5   4   22.37    1.16 
  -2  -6   4    2.95    0.32 
  -2  -6   4    3.77    0.50 
  -1  -7   4    1.53    0.35 
  -1  -7   4    1.43    0.23 
   0  -8   4    0.13    0.23 
   0  -8   4    0.09    0.13 
   1  -9   4    0.12    0.26 
   2 -10   4    3.11    0.62 
   3 -11   4    1.76    0.56 
   4 -12   4    0.36    0.46 
   5 -13   4    0.35    0.57 
   6 -14   4    0.08    0.72 
  18 -12  -4    0.03    0.35 
  17 -11  -4    0.10    0.26 
  16 -10  -4   -0.21    0.19 
  15  -9  -4   -0.08    0.21 
  14  -8  -4    1.03    0.27 
  13  -7  -4    3.17    0.46 
  12  -6  -4    1.29    0.14 
  12  -6  -4    1.14    0.28 
  11  -5  -4    1.67    0.15 
  11  -5  -4    1.47    0.29 
  10  -4  -4   12.00    0.78 
 -10   4   4   12.02    0.63 
   9  -3  -4   26.07    1.43 
  -9   3   4   26.24    1.28 
  -7   1   4  116.66    5.33 
   6   0  -4   41.25    1.76 
  -6   0   4   39.12    1.93 
   5   1  -4   78.28    3.24 
  -5  -1   4   74.27    3.54 
  -4  -2   4    3.02    0.31 
  -4  -2   4    2.74    0.27 
  -3  -3   4   55.41    2.68 
  -3  -3   4   58.64    2.97 
  -2  -4   4    2.49    0.34 
  -2  -4   4    2.43    0.26 
  -1  -5   4   34.02    1.92 
  -1  -5   4   33.33    1.64 
   0  -6   4    4.15    0.53 
   0  -6   4    4.35    0.34 
   1  -7   4    3.19    0.29 
   1  -7   4    3.27    0.50 
   2  -8   4    0.62    0.15 
   2  -8   4    0.80    0.35 
   3  -9   4    4.19    0.66 
   4 -10   4    0.25    0.36 
   5 -11   4   -0.33    0.32 
   6 -12   4    0.18    0.27 
   7 -13   4   -0.07    0.30 
   8 -14   4   -0.31    0.61 
  16 -12  -4    1.06    0.41 
  15 -11  -4    0.34    0.25 
  14 -10  -4    0.45    0.28 
  13  -9  -4    1.54    0.38 
  12  -8  -4    0.14    0.17 
  11  -7  -4    0.75    0.22 
  10  -6  -4    3.10    0.22 
  10  -6  -4    3.00    0.43 
   9  -5  -4    0.09    0.07 
   9  -5  -4    0.03    0.12 
   8  -4  -4   23.89    1.11 
   8  -4  -4   23.44    1.35 
   7  -3  -4    1.57    0.23 
  -7   3   4    1.75    0.17 
  -5   1   4   80.18    3.67 
  -4   0   4   29.69    1.55 
  -4   0   4   29.69    1.43 
   3   1  -4   25.72    1.08 
  -3  -1   4   25.03    1.23 
  -3  -1   4   25.08    1.36 
  -2  -2   4   33.78    1.81 
  -2  -2   4   33.84    1.61 
  -1  -3   4   34.45    1.89 
  -1  -3   4   34.35    1.64 
   0  -4   4    2.22    0.21 
   0  -4   4    2.61    0.35 
   1  -5   4    1.82    0.34 
   1  -5   4    1.65    0.18 
   2  -6   4    5.48    0.34 
   2  -6   4    5.20    0.61 
   3  -7   4    3.25    0.54 
   3  -7   4    3.85    0.25 
   4  -8   4    0.09    0.18 
   5  -9   4    0.93    0.33 
   6 -10   4    0.48    0.30 
   7 -11   4    0.41    0.33 
   8 -12   4    0.57    0.31 
   9 -13   4   -0.11    0.35 
  15 -13  -4    0.27    0.45 
  14 -12  -4    0.52    0.32 
  13 -11  -4    0.42    0.25 
  12 -10  -4   -0.03    0.18 
  11  -9  -4    0.06    0.18 
  10  -8  -4    3.73    0.51 
   9  -7  -4    0.10    0.13 
   9  -7  -4    0.26    0.11 
   8  -6  -4   10.15    0.54 
   8  -6  -4   10.52    0.75 
   7  -5  -4    0.02    0.13 
   7  -5  -4    0.12    0.08 
   6  -4  -4   29.80    1.41 
   6  -4  -4   31.73    1.67 
   5  -3  -4    3.41    0.20 
  -4   2   4    2.56    0.18 
  -3   1   4   27.10    1.28 
  -2   0   4  530.20   24.84 
  -2   0   4  488.98   22.74 
  -1  -1   4   93.24    4.72 
  -1  -1   4   95.81    4.27 
  -1  -1   4   93.60    3.99 
   0  -2   4   39.43    2.10 
   0  -2   4   39.70    1.83 
   1  -3   4    0.77    0.21 
   1  -3   4    0.71    0.10 
   2  -4   4    6.77    0.62 
   2  -4   4    6.97    0.38 
   3  -5   4   11.23    0.84 
   3  -5   4   11.26    0.56 
   4  -6   4    3.42    0.52 
   5  -7   4    1.73    0.38 
   6  -8   4   10.61    1.04 
   7  -9   4    4.37    0.66 
   8 -10   4    0.15    0.22 
   9 -11   4   -0.12    0.25 
  10 -12   4    0.52    0.36 
  11 -13   4    0.10    0.44 
  13 -13  -4   -0.25    0.31 
  12 -12  -4    0.42    0.28 
  11 -11  -4   -0.01    0.20 
  10 -10  -4    0.40    0.24 
   9  -9  -4    0.38    0.23 
   8  -8  -4    5.08    0.60 
   7  -7  -4    0.83    0.15 
   7  -7  -4    0.70    0.21 
   6  -6  -4    0.73    0.22 
   6  -6  -4    0.97    0.14 
   5  -5  -4    2.96    0.37 
   5  -5  -4    3.24    0.24 
   4  -4  -4  100.28    5.14 
   4  -4  -4  103.99    4.62 
   3  -3  -4   60.83    2.77 
   2  -2  -4   36.42    1.67 
   1  -1  -4   90.56    4.08 
   0   0  -4   19.66    0.91 
   0   0   4   19.24    1.07 
  -1   1  -4   12.77    0.61 
   1  -1   4   12.10    0.77 
   1  -1   4   12.94    0.58 
  -2   2  -4   14.24    0.66 
   2  -2   4   13.54    0.86 
   2  -2   4   13.63    0.65 
  -3   3  -4   18.82    0.88 
   3  -3   4   19.66    1.18 
  -4   4  -4    3.01    0.17 
   4  -4   4    2.72    0.40 
  -5   5  -4    7.71    0.37 
   5  -5   4    6.00    0.68 
   6  -6   4   24.54    1.58 
   7  -7   4   11.55    1.05 
   8  -8   4    0.38    0.24 
   9  -9   4    1.36    0.40 
  10 -10   4    0.31    0.28 
  11 -11   4   -0.45    0.22 
  12 -12   4   -0.10    0.30 
  13 -13   4    0.30    0.61 
  12 -14  -4    0.03    0.58 
  11 -13  -4    0.34    0.31 
  10 -12  -4    0.25    0.24 
   9 -11  -4   -0.26    0.17 
   8 -10  -4    1.00    0.33 
   7  -9  -4    6.96    0.76 
   6  -8  -4    4.79    0.37 
   6  -8  -4    4.30    0.54 
   5  -7  -4    0.32    0.18 
   5  -7  -4    0.48    0.14 
   4  -6  -4    4.24    0.31 
   4  -6  -4    4.00    0.45 
   3  -5  -4   22.32    1.11 
   3  -5  -4   23.21    1.31 
   2  -4  -4    2.32    0.20 
   1  -3  -4   35.40    1.66 
   0  -2  -4   42.24    1.95 
  -1  -1  -4   12.88    0.64 
  -2   0  -4  301.85   13.03 
   2   0   4  307.76   14.28 
   2   0   4  265.05   12.19 
  -3   1  -4   53.23    2.67 
   3  -1   4   66.15    3.04 
   3  -1   4   59.15    2.53 
  -4   2  -4    0.11    0.07 
   4  -2   4    0.09    0.07 
   4  -2   4    0.00    0.12 
  -5   3  -4    0.42    0.09 
   5  -3   4    0.31    0.11 
   5  -3   4    0.09    0.16 
  -6   4  -4   13.84    0.66 
   6  -4   4   13.36    0.96 
   7  -5   4   -0.02    0.17 
   8  -6   4   -0.08    0.22 
   9  -7   4    0.16    0.23 
  10  -8   4    0.18    0.23 
  11  -9   4   -0.07    0.24 
  12 -10   4    0.59    0.34 
  13 -11   4    1.21    0.43 
  14 -12   4   -0.02    0.38 
  10 -14  -4   -0.32    0.48 
   9 -13  -4    0.15    0.29 
   8 -12  -4    0.66    0.26 
   7 -11  -4    1.11    0.35 
   6 -10  -4   -0.03    0.20 
   5  -9  -4    1.69    0.40 
   4  -8  -4   13.39    0.78 
   4  -8  -4   15.23    1.02 
   3  -7  -4    3.04    0.41 
   3  -7  -4    2.80    0.29 
   2  -6  -4    3.80    0.42 
   2  -6  -4    3.57    0.31 
   1  -5  -4   35.43    1.92 
   1  -5  -4   35.69    1.71 
   0  -4  -4    2.53    0.24 
  -1  -3  -4    0.69    0.13 
  -2  -2  -4   15.04    0.77 
  -3  -1  -4   69.66    3.16 
   3   1   4   67.04    2.95 
   3   1   4   69.88    3.48 
  -4   0  -4    7.30    0.42 
   4   0   4    7.15    0.39 
   4   0   4    7.14    0.50 
   5  -1   4    0.75    0.13 
   5  -1   4    0.81    0.19 
  -6   2  -4  120.43    5.37 
   6  -2   4  118.64    6.00 
   6  -2   4  117.00    5.08 
  -7   3  -4    1.23    0.15 
   7  -3   4    1.31    0.30 
   7  -3   4    1.26    0.19 
  -8   4  -4    9.84    0.52 
   8  -4   4   10.02    0.79 
   8  -4   4    9.61    0.58 
   9  -5   4    0.52    0.16 
   9  -5   4    0.31    0.22 
  10  -6   4    1.13    0.24 
  10  -6   4    1.64    0.37 
  11  -7   4    2.77    0.37 
  11  -7   4    2.88    0.50 
  12  -8   4    2.81    0.55 
  12  -8   4    2.39    0.38 
  13  -9   4    0.42    0.26 
  13  -9   4    0.07    0.27 
  14 -10   4    0.63    0.32 
  14 -10   4    0.46    0.30 
  15 -11   4   -0.24    0.32 
  15 -11   4    0.17    0.35 
  16 -12   4    0.04    0.51 
  16 -12   4    0.00    0.41 
   8 -14  -4    0.68    0.51 
   7 -13  -4   -0.15    0.40 
   6 -12  -4   -0.30    0.30 
   5 -11  -4    0.18    0.29 
   4 -10  -4    0.54    0.31 
   3  -9  -4    6.53    0.51 
   3  -9  -4    5.88    0.69 
   2  -8  -4    8.86    0.74 
   2  -8  -4   10.95    0.64 
   1  -7  -4    1.33    0.27 
   1  -7  -4    1.29    0.22 
   0  -6  -4    4.07    0.36 
   0  -6  -4    3.97    0.42 
  -1  -5  -4    1.64    0.24 
  -1  -5  -4    1.52    0.22 
  -2  -4  -4    6.96    0.45 
  -3  -3  -4   19.42    1.01 
  -4  -2  -4   -0.02    0.10 
  -5  -1  -4    0.24    0.12 
   5   1   4    0.69    0.13 
   5   1   4    0.83    0.17 
  -6   0  -4  103.50    4.63 
   6   0   4  101.21    4.35 
   6   0   4   98.52    5.07 
   7  -1   4   50.49    2.22 
   7  -1   4   49.22    2.62 
  -8   2  -4    0.05    0.10 
   8  -2   4    0.20    0.10 
   8  -2   4   -0.06    0.15 
  -9   3  -4   33.48    1.64 
   9  -3   4   34.15    1.62 
   9  -3   4   36.00    1.98 
 -10   4  -4    1.28    0.18 
  10  -4   4    1.30    0.23 
  10  -4   4    1.24    0.33 
  11  -5   4    0.27    0.23 
  11  -5   4    0.13    0.14 
  12  -6   4    0.31    0.19 
  12  -6   4    0.63    0.29 
  13  -7   4    0.30    0.28 
  13  -7   4    0.37    0.21 
  14  -8   4    2.04    0.49 
  14  -8   4    2.04    0.39 
  15  -9   4    0.28    0.32 
  15  -9   4    0.58    0.29 
  16 -10   4    0.45    0.33 
  16 -10   4   -0.35    0.29 
  17 -11   4    0.29    0.45 
  17 -11   4   -0.37    0.37 
   6 -14  -4    0.00    0.51 
   5 -13  -4    0.31    0.45 
   4 -12  -4   -0.05    0.35 
   3 -11  -4    0.35    0.32 
   2 -10  -4    0.17    0.19 
   2 -10  -4    0.07    0.23 
   1  -9  -4    2.71    0.44 
   1  -9  -4    2.33    0.34 
   0  -8  -4   -0.04    0.12 
   0  -8  -4   -0.12    0.15 
  -1  -7  -4    3.99    0.40 
  -1  -7  -4    3.63    0.43 
  -2  -6  -4    4.73    0.46 
  -2  -6  -4    5.56    0.45 
  -3  -5  -4   11.66    0.73 
  -3  -5  -4   11.49    0.70 
  -4  -4  -4    3.63    0.35 
  -5  -3  -4    0.22    0.14 
  -6  -2  -4  112.27    5.13 
   6   2   4  110.94    4.78 
  -7  -1  -4   53.76    2.54 
   7   1   4   53.24    2.74 
   7   1   4   53.00    2.38 
  -8   0  -4   11.98    0.70 
   8   0   4   12.24    0.76 
   8   0   4   12.12    0.66 
   9  -1   4   23.83    1.21 
   9  -1   4   26.31    1.44 
 -10   2  -4    0.74    0.16 
  10  -2   4    0.30    0.21 
  10  -2   4    0.54    0.16 
 -11   3  -4    0.02    0.11 
  11  -3   4   -0.08    0.11 
  11  -3   4    0.17    0.20 
 -12   4  -4    8.29    0.50 
  12  -4   4    6.64    0.57 
  12  -4   4    7.63    0.76 
  13  -5   4    0.68    0.33 
  13  -5   4    1.31    0.27 
  14  -6   4    2.73    0.40 
  14  -6   4    1.81    0.44 
  15  -7   4    0.40    0.28 
  15  -7   4   -0.25    0.17 
  16  -8   4    2.92    0.59 
  16  -8   4    1.76    0.39 
  17  -9   4    0.17    0.30 
  17  -9   4   -0.11    0.26 
  18 -10   4    0.21    0.35 
  18 -10   4   -0.14    0.36 
  19 -11   4   -0.24    0.43 
  19 -11   4    0.43    0.53 
   4 -14  -4    0.06    0.50 
   3 -13  -4    0.03    0.42 
   2 -12  -4   -0.33    0.29 
   1 -11  -4    2.11    0.45 
   0 -10  -4    0.69    0.24 
   0 -10  -4    0.64    0.30 
  -1  -9  -4   -0.17    0.16 
  -1  -9  -4    0.16    0.21 
  -2  -8  -4    0.47    0.19 
  -2  -8  -4    0.34    0.20 
  -3  -7  -4    3.37    0.39 
  -3  -7  -4    3.05    0.38 
  -4  -6  -4    3.45    0.37 
  -4  -6  -4    3.03    0.36 
  -5  -5  -4    7.34    0.48 
  -5  -5  -4    5.70    0.51 
  -6  -4  -4   13.32    0.80 
  -7  -3  -4    1.27    0.23 
  -8  -2  -4    0.01    0.12 
   8   2   4   -0.03    0.09 
  -9  -1  -4   25.98    1.33 
   9   1   4   25.11    1.23 
   9   1   4   24.88    1.38 
 -10   0  -4   74.48    3.55 
  10   0   4   75.22    3.84 
  10   0   4   75.94    3.33 
 -11   1  -4    0.17    0.13 
  11  -1   4    0.47    0.21 
  11  -1   4    0.50    0.16 
 -12   2  -4    1.29    0.23 
  12  -2   4    0.82    0.27 
  12  -2   4    1.32    0.24 
 -13   3  -4    0.26    0.16 
  13  -3   4    0.25    0.22 
  13  -3   4    0.50    0.19 
  14  -4   4    2.93    0.48 
  14  -4   4    2.98    0.39 
  15  -5   4    0.20    0.22 
  15  -5   4   -0.03    0.16 
  16  -6   4    0.59    0.30 
  16  -6   4    0.53    0.25 
  17  -7   4    2.15    0.52 
  17  -7   4    2.22    0.41 
  18  -8   4    0.16    0.34 
  18  -8   4    0.02    0.28 
  19  -9   4    0.36    0.39 
  19  -9   4    0.18    0.34 
  20 -10   4   -0.48    0.43 
  20 -10   4    0.12    0.39 
   3 -15  -4    0.27    0.62 
   2 -14  -4   -0.33    0.45 
   1 -13  -4    1.36    0.53 
   0 -12  -4    0.47    0.34 
  -1 -11  -4    0.57    0.33 
  -1 -11  -4    0.80    0.24 
  -2 -10  -4    3.39    0.43 
  -2 -10  -4    2.98    0.48 
  -3  -9  -4    3.71    0.49 
  -3  -9  -4    3.10    0.42 
  -4  -8  -4   -0.11    0.15 
  -4  -8  -4    0.03    0.15 
  -5  -7  -4    1.67    0.30 
  -5  -7  -4    1.91    0.29 
  -6  -6  -4   24.16    1.38 
  -6  -6  -4   25.13    1.37 
  -7  -5  -4    0.10    0.09 
  -7  -5  -4    0.38    0.18 
  -8  -4  -4    9.22    0.65 
  -9  -3  -4   33.01    1.79 
   9   3   4   36.27    1.65 
 -10  -2  -4    0.81    0.23 
  10   2   4    0.49    0.15 
 -11  -1  -4    0.29    0.17 
  11   1   4    0.15    0.13 
  11   1   4    0.58    0.18 
 -12   0  -4    1.11    0.24 
  12   0   4    0.68    0.22 
  12   0   4    0.81    0.20 
 -13   1  -4    4.78    0.46 
  13  -1   4    5.76    0.49 
  13  -1   4    4.73    0.51 
 -14   2  -4   -0.15    0.13 
  14  -2   4   -0.06    0.12 
  14  -2   4    0.28    0.22 
 -15   3  -4    0.38    0.18 
  15  -3   4    0.26    0.26 
  15  -3   4    0.10    0.17 
  16  -4   4    3.58    0.58 
  16  -4   4    4.20    0.49 
  17  -5   4   -0.17    0.19 
  17  -5   4    0.01    0.23 
  18  -6   4    0.94    0.34 
  18  -6   4    0.82    0.31 
  19  -7   4    0.62    0.35 
  19  -7   4    0.44    0.34 
  20  -8   4   -0.23    0.31 
  21  -9   4   -0.42    0.35 
   1 -15  -4   -0.29    0.58 
   0 -14  -4    0.29    0.51 
  -1 -13  -4   -0.14    0.36 
  -2 -12  -4    0.17    0.30 
  -3 -11  -4    1.91    0.44 
  -3 -11  -4    1.89    0.34 
  -4 -10  -4   -0.07    0.20 
  -4 -10  -4    0.51    0.19 
  -5  -9  -4    1.00    0.29 
  -5  -9  -4    1.03    0.26 
  -6  -8  -4   10.18    0.71 
  -6  -8  -4    9.04    0.69 
  -7  -7  -4   10.34    0.69 
  -7  -7  -4    9.22    0.70 
  -8  -6  -4    0.12    0.11 
  -8  -6  -4   -0.02    0.11 
  -9  -5  -4    0.63    0.14 
  -9  -5  -4    0.77    0.22 
 -10  -4  -4    0.92    0.25 
 -11  -3  -4   -0.15    0.13 
  11   3   4    0.14    0.12 
 -12  -2  -4    1.11    0.26 
  12   2   4    0.89    0.22 
 -13  -1  -4    4.97    0.51 
  13   1   4    4.34    0.44 
 -14   0  -4    1.50    0.28 
  14   0   4    1.30    0.28 
  14   0   4    1.31    0.26 
 -15   1  -4    2.01    0.32 
  15  -1   4    1.50    0.29 
  15  -1   4    1.56    0.33 
 -16   2  -4    0.79    0.25 
  16  -2   4    1.33    0.33 
  16  -2   4    1.65    0.29 
  17  -3   4    2.32    0.46 
  17  -3   4    1.29    0.29 
  18  -4   4    0.42    0.35 
  18  -4   4    0.58    0.26 
  19  -5   4    0.44    0.28 
  20  -6   4    0.26    0.30 
  21  -7   4    0.13    0.34 
  22  -8   4   -0.26    0.37 
  -1 -15  -4    0.61    0.65 
  -2 -14  -4   -0.25    0.48 
  -3 -13  -4   -0.31    0.33 
  -4 -12  -4    0.14    0.19 
  -4 -12  -4    0.29    0.33 
  -5 -11  -4    0.25    0.30 
  -5 -11  -4    0.35    0.21 
  -6 -10  -4    0.23    0.24 
  -6 -10  -4    1.00    0.26 
  -7  -9  -4    4.31    0.52 
  -7  -9  -4    3.72    0.49 
  -8  -8  -4    0.12    0.15 
  -8  -8  -4    0.03    0.14 
  -9  -7  -4    0.09    0.13 
  -9  -7  -4    0.05    0.13 
 -10  -6  -4    0.36    0.17 
 -10  -6  -4    1.74    0.25 
 -11  -5  -4   -0.20    0.09 
 -11  -5  -4    0.21    0.11 
 -12  -4  -4    6.48    0.64 
 -13  -3  -4    0.35    0.21 
  13   3   4    0.15    0.13 
 -14  -2  -4    0.24    0.19 
  14   2   4    0.07    0.14 
 -15  -1  -4    1.21    0.30 
  15   1   4    1.20    0.25 
 -16   0  -4    0.76    0.26 
  16   0   4    0.69    0.22 
 -17   1  -4    0.49    0.24 
  17  -1   4    0.09    0.16 
 -18   2  -4   -0.08    0.21 
  18  -2   4    0.49    0.23 
  19  -3   4    2.04    0.38 
  20  -4   4    0.97    0.33 
  21  -5   4    0.03    0.28 
  22  -6   4    0.35    0.37 
  23  -7   4    0.46    0.45 
  -4 -14  -4    0.20    0.48 
  -5 -13  -4   -0.29    0.33 
  -6 -12  -4    0.18    0.22 
  -6 -12  -4   -0.24    0.30 
  -7 -11  -4    0.85    0.36 
  -7 -11  -4    0.82    0.27 
  -8 -10  -4    0.02    0.18 
  -8 -10  -4    0.72    0.29 
  -9  -9  -4    1.84    0.36 
  -9  -9  -4    1.28    0.31 
 -10  -8  -4    0.18    0.16 
 -10  -8  -4    0.28    0.18 
 -11  -7  -4    2.73    0.43 
 -11  -7  -4    3.94    0.40 
 -12  -6  -4    0.78    0.19 
 -12  -6  -4    0.40    0.19 
 -13  -5  -4    0.75    0.27 
 -13  -5  -4    0.68    0.17 
 -14  -4  -4    2.53    0.42 
  14   4   4    3.16    0.38 
 -15  -3  -4    0.16    0.19 
  15   3   4    0.34    0.17 
 -16  -2  -4    0.93    0.27 
  16   2   4    1.20    0.28 
 -17  -1  -4    0.11    0.22 
  17   1   4    0.12    0.15 
 -18   0  -4    0.78    0.27 
  18   0   4    0.56    0.22 
 -19   1  -4    1.25    0.34 
  19  -1   4    2.33    0.39 
  20  -2   4   -0.21    0.20 
  21  -3   4    0.38    0.28 
  22  -4   4   -0.06    0.25 
  23  -5   4   -0.36    0.30 
  24  -6   4   -0.06    0.39 
  25  -7   4   -0.14    0.45 
  -6 -14  -4   -0.18    0.48 
  -7 -13  -4   -0.09    0.36 
  -8 -12  -4    0.46    0.27 
  -8 -12  -4   -0.06    0.33 
  -9 -11  -4   -0.10    0.29 
  -9 -11  -4    0.22    0.19 
 -10 -10  -4    0.18    0.27 
 -10 -10  -4    0.29    0.23 
 -11  -9  -4    0.31    0.18 
 -11  -9  -4    0.47    0.28 
 -12  -8  -4    2.68    0.44 
 -13  -7  -4    0.46    0.22 
 -14  -6  -4    2.34    0.41 
 -15  -5  -4   -0.06    0.21 
 -16  -4  -4    3.65    0.54 
  16   4   4    3.77    0.44 
 -17  -3  -4    0.97    0.32 
  17   3   4    1.35    0.28 
 -18  -2  -4    0.06    0.23 
  18   2   4    0.07    0.18 
 -19  -1  -4    2.18    0.42 
  19   1   4    1.66    0.34 
 -20   0  -4    0.62    0.30 
  20   0   4    0.87    0.27 
 -21   1  -4   -0.11    0.25 
  21  -1   4    0.02    0.23 
  22  -2   4    0.17    0.25 
  23  -3   4   -0.05    0.28 
  24  -4   4    0.35    0.37 
  25  -5   4    0.43    0.41 
  26  -6   4    0.18    0.46 
  -9 -13  -4    0.23    0.24 
 -10 -12  -4    0.21    0.23 
 -11 -11  -4    0.06    0.19 
 -12 -10  -4    0.74    0.27 
 -13  -9  -4    0.19    0.21 
 -14  -8  -4    1.79    0.37 
 -15  -7  -4   -0.02    0.15 
 -16  -6  -4    0.27    0.27 
 -17  -5  -4    0.14    0.25 
 -18  -4  -4    0.49    0.30 
  18   4   4    0.37    0.21 
 -19  -3  -4    1.71    0.40 
  19   3   4    2.02    0.33 
 -20  -2  -4    0.26    0.26 
  20   2   4   -0.11    0.19 
 -21  -1  -4    0.09    0.26 
  21   1   4    0.22    0.24 
 -22   0  -4   -0.04    0.26 
  22   0   4   -0.23    0.21 
  23  -1   4    0.61    0.31 
  24  -2   4    0.21    0.32 
  25  -3   4    0.35    0.38 
  26  -4   4    0.10    0.39 
 -11 -13  -4   -0.24    0.27 
 -12 -12  -4   -0.19    0.22 
 -13 -11  -4    0.58    0.28 
 -14 -10  -4    0.40    0.20 
 -15  -9  -4   -0.05    0.20 
 -16  -8  -4    2.36    0.45 
 -17  -7  -4    1.60    0.35 
 -18  -6  -4    0.99    0.37 
 -19  -5  -4    0.20    0.28 
 -20  -4  -4    0.31    0.30 
  20   4   4    0.31    0.19 
 -21  -3  -4    0.50    0.35 
  21   3   4    0.70    0.25 
 -22  -2  -4    0.66    0.32 
  22   2   4    0.53    0.27 
 -23  -1  -4    0.68    0.36 
  23   1   4    0.20    0.31 
 -24   0  -4    0.42    0.34 
  24   0   4    0.51    0.34 
  25  -1   4    0.08    0.32 
  26  -2   4    0.19    0.37 
  27  -3   4    0.09    0.44 
 -13 -13  -4    0.39    0.31 
 -14 -12  -4    0.28    0.28 
 -15 -11  -4   -0.14    0.21 
 -16 -10  -4    0.33    0.24 
 -17  -9  -4   -0.21    0.20 
 -18  -8  -4    0.53    0.25 
 -19  -7  -4    0.35    0.37 
 -20  -6  -4    0.15    0.34 
 -21  -5  -4    0.12    0.35 
 -22  -4  -4   -0.29    0.29 
  22   4   4    0.10    0.18 
 -23  -3  -4   -0.22    0.30 
  23   3   4    0.92    0.25 
 -24  -2  -4    0.32    0.38 
  24   2   4   -0.01    0.21 
 -25  -1  -4   -0.35    0.32 
  25   1   4    0.43    0.36 
  26   0   4    0.50    0.39 
  27  -1   4   -0.26    0.37 
  28  -2   4   -0.45    0.42 
 -16 -12  -4    0.26    0.39 
 -17 -11  -4   -0.74    0.23 
 -18 -10  -4   -0.13    0.25 
 -19  -9  -4    0.35    0.29 
 -20  -8  -4    0.35    0.34 
 -21  -7  -4    0.32    0.41 
 -22  -6  -4   -0.04    0.42 
 -23  -5  -4    0.03    0.38 
 -24  -4  -4   -0.48    0.33 
  24   4   4    0.04    0.19 
 -25  -3  -4    0.00    0.39 
  25   3   4    0.12    0.23 
 -26  -2  -4    0.23    0.41 
  26   2   4    0.20    0.25 
  27   1   4    0.18    0.42 
  28   0   4    0.28    0.47 
 -19 -11  -4    0.45    0.48 
 -20 -10  -4   -0.02    0.44 
 -21  -9  -4    0.00    0.36 
 -22  -8  -4    0.49    0.54 
 -23  -7  -4   -0.02    0.50 
 -24  -6  -4   -0.34    0.45 
 -25  -5  -4   -0.08    0.44 
 -26  -4  -4   -0.22    0.46 
  26   4   4    0.35    0.32 
 -27  -3  -4    0.44    0.52 
  27   3   4    0.27    0.36 
 -28  -2  -4   -0.19    0.53 
  28   2   4    0.16    0.45 
 -24  -8  -4   -0.42    0.53 
 -25  -7  -4   -0.07    0.56 
 -26  -6  -4   -0.01    0.57 
  29   5  -5    0.13    0.30 
 -29  -5   5   -0.61    0.50 
 -28  -6   5   -0.15    0.59 
 -27  -7   5   -0.18    0.59 
 -26  -8   5   -0.67    0.50 
 -25  -9   5   -0.60    0.48 
  30   2  -5   -0.17    0.28 
 -30  -2   5    0.11    0.54 
  29   3  -5    0.23    0.26 
 -29  -3   5   -0.11    0.50 
  28   4  -5    0.22    0.22 
 -28  -4   5   -0.28    0.41 
  27   5  -5    0.44    0.20 
 -27  -5   5    0.09    0.46 
 -26  -6   5    0.13    0.47 
 -25  -7   5   -0.22    0.44 
 -24  -8   5    0.10    0.24 
 -23  -9   5    0.23    0.29 
 -22 -10   5    0.12    0.33 
 -21 -11   5   -0.08    0.43 
  30   0  -5    0.18    0.27 
  29   1  -5    0.02    0.22 
 -29  -1   5   -0.40    0.43 
  28   2  -5    0.14    0.20 
 -28  -2   5    0.00    0.42 
  27   3  -5    0.64    0.25 
 -27  -3   5    0.01    0.38 
  26   4  -5    0.09    0.17 
 -26  -4   5    0.77    0.43 
  25   5  -5    0.23    0.17 
 -25  -5   5    0.34    0.42 
 -24  -6   5    0.50    0.42 
 -23  -7   5    0.55    0.43 
 -22  -8   5    0.28    0.25 
 -21  -9   5    0.50    0.29 
 -20 -10   5    0.18    0.27 
 -19 -11   5    0.19    0.29 
 -18 -12   5    0.15    0.31 
  30  -2  -5    0.03    0.33 
  29  -1  -5   -0.23    0.21 
  28   0  -5   -0.02    0.20 
 -28   0   5    0.06    0.40 
  27   1  -5   -0.14    0.16 
 -27  -1   5    0.57    0.42 
  26   2  -5    0.35    0.20 
 -26  -2   5    0.33    0.35 
  25   3  -5    0.27    0.18 
 -25  -3   5    0.59    0.41 
  24   4  -5   -0.02    0.15 
 -24  -4   5   -0.01    0.31 
  23   5  -5    0.51    0.20 
 -23  -5   5    0.51    0.37 
 -22  -6   5    0.05    0.31 
 -21  -7   5    1.00    0.33 
 -20  -8   5   -0.12    0.17 
 -19  -9   5    0.14    0.23 
 -18 -10   5    0.26    0.26 
 -17 -11   5   -0.14    0.21 
 -16 -12   5   -0.44    0.23 
 -15 -13   5    0.21    0.29 
  29  -3  -5   -0.07    0.26 
  28  -2  -5    0.09    0.25 
  27  -1  -5    0.56    0.24 
  26   0  -5    0.01    0.18 
 -26   0   5   -0.14    0.32 
  25   1  -5    0.10    0.17 
 -25  -1   5   -0.06    0.31 
  24   2  -5    2.35    0.37 
 -24  -2   5    3.00    0.56 
  23   3  -5    1.54    0.31 
 -23  -3   5    1.25    0.43 
  22   4  -5    0.24    0.16 
 -22  -4   5    0.06    0.26 
  21   5  -5    0.91    0.23 
 -21  -5   5   -0.02    0.25 
 -20  -6   5    0.26    0.31 
 -19  -7   5   -0.08    0.17 
 -18  -8   5    0.05    0.19 
 -17  -9   5    0.02    0.20 
 -16 -10   5    0.04    0.19 
 -15 -11   5    0.79    0.28 
 -14 -12   5    0.12    0.25 
 -13 -13   5    0.30    0.31 
  29  -5  -5    0.02    0.41 
  28  -4  -5    0.02    0.25 
  27  -3  -5    0.08    0.20 
  26  -2  -5    0.48    0.22 
  25  -1  -5   -0.05    0.17 
 -25   1   5   -0.13    0.29 
  24   0  -5    0.02    0.18 
 -24   0   5    0.27    0.32 
  23   1  -5    4.38    0.51 
 -23  -1   5    4.79    0.64 
  22   2  -5    0.24    0.17 
 -22  -2   5   -0.01    0.25 
  21   3  -5   -0.07    0.14 
 -21  -3   5    0.27    0.26 
  20   4  -5    1.02    0.22 
 -20  -4   5    0.90    0.35 
  19   5  -5    0.34    0.16 
 -19  -5   5    0.51    0.31 
 -18  -6   5    0.64    0.27 
 -17  -7   5    2.38    0.46 
 -16  -8   5    0.31    0.21 
 -15  -9   5    0.14    0.21 
 -14 -10   5    0.58    0.24 
 -13 -11   5    0.87    0.29 
 -12 -12   5    0.77    0.28 
  28  -6  -5    0.38    0.40 
  27  -5  -5    0.06    0.24 
  26  -4  -5    0.27    0.22 
  25  -3  -5    0.08    0.18 
  24  -2  -5    2.52    0.40 
 -24   2   5    2.49    0.49 
  23  -1  -5    3.67    0.47 
 -23   1   5    4.10    0.57 
  22   0  -5    0.40    0.19 
 -22   0   5   -0.01    0.25 
  21   1  -5    4.49    0.50 
 -21  -1   5    4.99    0.63 
  20   2  -5    0.24    0.15 
 -20  -2   5    0.08    0.26 
  19   3  -5    1.17    0.23 
 -19  -3   5    1.05    0.33 
  18   4  -5    1.48    0.25 
 -18  -4   5    1.99    0.42 
 -17  -5   5    0.29    0.26 
 -16  -6   5    6.57    0.73 
 -15  -7   5    0.14    0.18 
 -14  -8   5    5.18    0.64 
 -13  -9   5    3.13    0.49 
 -12 -10   5    0.16    0.19 
 -12 -10   5    0.07    0.40 
 -11 -11   5    0.45    0.46 
 -11 -11   5    0.19    0.22 
 -10 -12   5    0.85    0.28 
 -10 -12   5    0.46    0.53 
  -9 -13   5    0.36    0.60 
  -8 -14   5   -0.34    0.66 
  27  -7  -5    0.18    0.38 
  26  -6  -5   -0.11    0.21 
  25  -5  -5    0.04    0.18 
  24  -4  -5    0.43    0.23 
  23  -3  -5    2.11    0.36 
  22  -2  -5    0.27    0.18 
 -22   2   5   -0.31    0.24 
  21  -1  -5    4.99    0.53 
 -21   1   5    5.96    0.65 
  20   0  -5    0.12    0.14 
 -20   0   5    0.04    0.23 
  19   1  -5    0.16    0.13 
 -19  -1   5    0.20    0.22 
  18   2  -5    0.54    0.16 
 -18  -2   5    0.85    0.29 
  17   3  -5   -0.09    0.14 
 -17  -3   5   -0.01    0.18 
  16   4  -5    0.49    0.18 
 -16  -4   5    0.38    0.26 
 -15  -5   5    1.57    0.33 
 -14  -6   5    0.08    0.18 
 -13  -7   5    4.33    0.51 
 -13  -7   5    4.08    0.56 
 -12  -8   5    0.60    0.32 
 -12  -8   5    0.47    0.22 
 -11  -9   5    3.95    0.51 
 -11  -9   5    1.98    0.51 
 -10 -10   5    0.71    0.27 
 -10 -10   5    0.23    0.37 
  -9 -11   5    1.13    0.30 
  -9 -11   5    0.30    0.41 
  -8 -12   5    0.02    0.41 
  -7 -13   5   -0.11    0.49 
  -6 -14   5    0.17    0.64 
  26  -8  -5   -0.25    0.37 
  25  -7  -5    0.11    0.21 
  24  -6  -5   -0.16    0.17 
  23  -5  -5    0.60    0.23 
  22  -4  -5    0.15    0.14 
  21  -3  -5   -0.05    0.14 
 -21   3   5    0.03    0.22 
  20  -2  -5    0.37    0.17 
 -20   2   5    0.15    0.24 
  19  -1  -5    0.22    0.15 
 -19   1   5    0.26    0.22 
  18   0  -5   -0.01    0.11 
 -18   0   5   -0.04    0.19 
  17   1  -5    5.53    0.49 
 -17  -1   5    5.48    0.62 
  16   2  -5    1.36    0.25 
 -16  -2   5    1.89    0.37 
  15   3  -5    0.23    0.14 
 -15  -3   5    0.34    0.21 
  14   4  -5    0.55    0.16 
 -14  -4   5    0.52    0.17 
 -14  -4   5    1.00    0.29 
 -13  -5   5   -0.24    0.12 
 -13  -5   5    0.13    0.17 
 -12  -6   5    0.86    0.24 
 -12  -6   5    0.71    0.23 
 -11  -7   5    0.55    0.19 
 -11  -7   5    0.99    0.29 
 -10  -8   5    3.10    0.46 
 -10  -8   5    2.52    0.45 
  -9  -9   5    0.05    0.15 
  -9  -9   5   -0.32    0.25 
  -8 -10   5    0.26    0.34 
  -8 -10   5    0.55    0.22 
  -7 -11   5    2.09    0.58 
  -7 -11   5    1.43    0.31 
  -6 -12   5    0.59    0.47 
  -5 -13   5    0.58    0.55 
  -4 -14   5    0.73    0.67 
  25  -9  -5    0.22    0.41 
  24  -8  -5    0.18    0.24 
  23  -7  -5    0.03    0.16 
  22  -6  -5    0.22    0.18 
  21  -5  -5    0.59    0.21 
  20  -4  -5    1.00    0.25 
  19  -3  -5    1.20    0.25 
 -19   3   5    1.53    0.30 
  18  -2  -5    0.70    0.19 
  18  -2  -5    0.80    0.21 
 -18   2   5    0.76    0.24 
  17  -1  -5    5.60    0.40 
  17  -1  -5    5.31    0.49 
 -17   1   5    6.19    0.59 
  16   0  -5   -0.03    0.15 
  16   0  -5   -0.02    0.10 
 -16   0   5    0.20    0.18 
  15   1  -5    0.41    0.09 
  15   1  -5    0.41    0.16 
 -15  -1   5    0.35    0.22 
  14   2  -5   18.31    0.95 
 -14  -2   5   18.69    1.14 
  13   3  -5    1.60    0.23 
 -13  -3   5    2.19    0.23 
 -13  -3   5    1.52    0.31 
  12   4  -5    0.82    0.16 
 -12  -4   5    0.74    0.24 
 -12  -4   5    1.01    0.21 
 -11  -5   5    0.02    0.17 
 -11  -5   5    0.08    0.16 
 -10  -6   5    1.72    0.32 
 -10  -6   5    0.80    0.25 
  -9  -7   5    0.11    0.21 
  -9  -7   5    0.03    0.17 
  -8  -8   5    2.15    0.42 
  -8  -8   5    1.48    0.29 
  -7  -9   5    0.27    0.18 
  -7  -9   5    0.53    0.33 
  -6 -10   5    0.75    0.21 
  -6 -10   5    0.76    0.39 
  -5 -11   5    0.52    0.39 
  -4 -12   5    0.98    0.51 
  -3 -13   5    0.05    0.51 
  -2 -14   5    0.58    0.65 
  23  -9  -5    0.18    0.24 
  22  -8  -5    0.06    0.19 
  21  -7  -5    1.03    0.26 
  20  -6  -5    0.18    0.16 
  20  -6  -5    0.07    0.18 
  19  -5  -5    0.34    0.24 
  19  -5  -5    0.24    0.15 
  18  -4  -5    1.42    0.26 
  18  -4  -5    2.33    0.36 
 -18   4   5    2.90    0.35 
  17  -3  -5    0.13    0.15 
  17  -3  -5   -0.09    0.12 
 -17   3   5    0.12    0.17 
  16  -2  -5    0.96    0.21 
  16  -2  -5    1.36    0.25 
 -16   2   5    1.97    0.30 
  15  -1  -5    0.44    0.18 
  15  -1  -5    0.39    0.13 
 -15   1   5    0.21    0.17 
  14   0  -5   -0.07    0.11 
  14   0  -5   -0.01    0.09 
 -14   0   5   -0.23    0.12 
  13   1  -5    3.86    0.36 
 -13  -1   5    5.28    0.52 
  12   2  -5   -0.10    0.09 
 -12  -2   5   -0.06    0.12 
  11   3  -5    3.14    0.28 
 -11  -3   5    3.03    0.42 
 -11  -3   5    3.79    0.33 
 -10  -4   5    0.10    0.16 
 -10  -4   5    0.11    0.15 
  -9  -5   5   -0.08    0.13 
  -9  -5   5    0.14    0.17 
  -8  -6   5    5.24    0.56 
  -8  -6   5    7.28    0.65 
  -7  -7   5    0.18    0.20 
  -7  -7   5    0.07    0.16 
  -6  -8   5    7.70    0.67 
  -6  -8   5    6.99    0.78 
  -5  -9   5    3.96    0.48 
  -5  -9   5    4.16    0.63 
  -4 -10   5    3.14    0.60 
  -4 -10   5    2.36    0.39 
  -3 -11   5   -0.35    0.30 
  -2 -12   5   -0.39    0.38 
  -1 -13   5    0.02    0.52 
   0 -14   5   -0.18    0.59 
  22 -10  -5    0.38    0.34 
  21  -9  -5    0.05    0.24 
  21  -9  -5    0.24    0.20 
  20  -8  -5    0.14    0.21 
  20  -8  -5   -0.05    0.15 
  19  -7  -5    0.00    0.14 
  19  -7  -5   -0.20    0.16 
  18  -6  -5    0.50    0.21 
  18  -6  -5    0.43    0.19 
  17  -5  -5    0.21    0.15 
  17  -5  -5    0.13    0.20 
  16  -4  -5    0.62    0.18 
  16  -4  -5    0.61    0.21 
 -16   4   5    0.58    0.18 
  15  -3  -5    0.15    0.13 
  15  -3  -5    0.47    0.17 
 -15   3   5    0.22    0.15 
  14  -2  -5   18.21    1.05 
  14  -2  -5   17.84    0.98 
 -14   2   5   19.60    1.06 
  13  -1  -5    3.76    0.37 
  13  -1  -5    4.71    0.33 
 -13   1   5    4.53    0.45 
  12   0  -5    0.09    0.10 
 -12   0   5   -0.21    0.11 
  11   1  -5    6.05    0.39 
 -11  -1   5    6.45    0.55 
  10   2  -5   57.11    2.49 
 -10  -2   5   56.01    2.89 
 -10  -2   5   57.72    2.80 
   9   3  -5    0.14    0.09 
  -9  -3   5   -0.11    0.10 
  -9  -3   5    0.30    0.14 
  -8  -4   5    0.74    0.20 
  -8  -4   5    0.70    0.21 
  -7  -5   5   15.41    1.01 
  -7  -5   5   15.67    0.95 
  -6  -6   5    2.61    0.37 
  -6  -6   5    2.18    0.37 
  -5  -7   5    4.30    0.47 
  -5  -7   5    5.54    0.64 
  -4  -8   5    2.40    0.48 
  -4  -8   5    3.54    0.42 
  -3  -9   5    3.12    0.59 
  -3  -9   5    4.99    0.49 
  -2 -10   5    0.54    0.38 
  -1 -11   5    0.58    0.41 
   0 -12   5    1.06    0.56 
   1 -13   5    0.55    0.59 
   2 -14   5   -0.16    0.64 
  21 -11  -5   -0.03    0.35 
  20 -10  -5   -0.12    0.22 
  19  -9  -5    0.13    0.23 
  18  -8  -5    0.01    0.20 
  17  -7  -5    3.03    0.46 
  16  -6  -5    8.49    0.74 
  15  -5  -5    0.91    0.25 
 -15   5   5    2.05    0.24 
  14  -4  -5    0.88    0.22 
 -14   4   5    0.70    0.17 
  13  -3  -5    1.57    0.25 
 -13   3   5    1.75    0.24 
  12  -2  -5   -0.07    0.10 
  12  -2  -5    0.10    0.11 
 -12   2   5    0.23    0.13 
  11  -1  -5    6.40    0.43 
 -11   1   5    7.13    0.50 
  10   0  -5   -0.07    0.08 
 -10   0   5   -0.08    0.10 
   9   1  -5    8.77    0.46 
  -9  -1   5    8.45    0.58 
   8   2  -5   15.82    0.73 
  -8  -2   5   16.02    0.90 
  -8  -2   5   14.31    0.89 
  -7  -3   5    4.55    0.45 
  -7  -3   5    7.42    0.48 
  -6  -4   5    7.28    0.54 
  -6  -4   5    7.89    0.59 
  -5  -5   5    0.10    0.11 
  -5  -5   5    0.23    0.18 
  -4  -6   5   -0.05    0.10 
  -4  -6   5    0.08    0.17 
  -3  -7   5    2.84    0.36 
  -3  -7   5    3.40    0.51 
  -2  -8   5   12.95    1.01 
  -2  -8   5   11.73    0.75 
  -1  -9   5   16.35    0.94 
  -1  -9   5   16.11    1.26 
   0 -10   5   -0.08    0.28 
   1 -11   5    0.42    0.40 
   2 -12   5    0.20    0.49 
   3 -13   5    0.18    0.55 
   4 -14   5   -0.62    0.65 
  19 -11  -5   -0.11    0.25 
  18 -10  -5    0.14    0.24 
  17  -9  -5    0.30    0.22 
  16  -8  -5    0.14    0.19 
  15  -7  -5    0.08    0.18 
  14  -6  -5    0.60    0.22 
  13  -5  -5    0.11    0.17 
 -13   5   5   -0.04    0.09 
  12  -4  -5    0.90    0.21 
 -12   4   5    1.26    0.18 
  11  -3  -5    3.12    0.35 
 -11   3   5    3.68    0.32 
 -10   2   5   59.87    2.83 
  -9   1   5   10.28    0.62 
   8   0  -5   -0.04    0.07 
  -8   0   5    0.01    0.09 
   7   1  -5    2.13    0.17 
  -7  -1   5    2.31    0.28 
  -7  -1   5    2.33    0.25 
   6   2  -5    1.58    0.13 
  -6  -2   5    1.20    0.21 
  -5  -3   5   42.82    2.30 
  -5  -3   5   43.47    2.11 
  -4  -4   5   -0.08    0.14 
  -4  -4   5   -0.01    0.08 
  -3  -5   5    3.11    0.33 
  -3  -5   5    2.58    0.40 
  -2  -6   5    3.13    0.46 
  -2  -6   5    2.93    0.32 
  -1  -7   5    0.33    0.22 
  -1  -7   5    0.01    0.11 
   0  -8   5    0.20    0.28 
   0  -8   5    0.55    0.16 
   1  -9   5    9.05    0.99 
   2 -10   5    0.15    0.35 
   3 -11   5    1.43    0.56 
   4 -12   5   -0.20    0.40 
   5 -13   5    0.36    0.61 
   6 -14   5   -0.30    0.68 
  18 -12  -5    0.72    0.39 
  17 -11  -5   -0.34    0.21 
  16 -10  -5   -0.06    0.20 
  15  -9  -5    0.17    0.22 
  14  -8  -5    4.46    0.58 
  13  -7  -5    4.53    0.55 
  12  -6  -5    1.05    0.27 
  12  -6  -5    0.97    0.14 
  11  -5  -5    0.10    0.08 
  11  -5  -5   -0.02    0.13 
  10  -4  -5    0.13    0.14 
 -10   4   5    0.15    0.09 
   9  -3  -5    0.02    0.11 
  -9   3   5    0.30    0.10 
  -8   2   5   17.58    0.91 
  -7   1   5    2.15    0.23 
  -6   0   5   -0.09    0.07 
   5   1  -5   12.75    0.56 
  -5  -1   5   11.59    0.68 
  -5  -1   5   11.96    0.74 
  -4  -2   5   32.05    1.58 
  -4  -2   5   32.33    1.74 
  -3  -3   5  108.68    5.49 
  -3  -3   5  108.25    4.98 
  -2  -4   5    0.11    0.09 
  -2  -4   5    0.20    0.17 
  -1  -5   5    4.14    0.35 
  -1  -5   5    5.14    0.55 
   0  -6   5    1.22    0.19 
   0  -6   5    1.24    0.32 
   1  -7   5    1.43    0.38 
   1  -7   5    2.23    0.23 
   2  -8   5    1.34    0.19 
   2  -8   5    0.69    0.33 
   3  -9   5    2.77    0.56 
   4 -10   5    0.30    0.37 
   5 -11   5    0.61    0.39 
   6 -12   5    0.05    0.27 
   7 -13   5    0.12    0.37 
   8 -14   5    0.33    0.66 
  16 -12  -5    0.45    0.34 
  15 -11  -5    0.72    0.32 
  14 -10  -5    0.46    0.24 
  13  -9  -5    3.54    0.54 
  12  -8  -5    0.50    0.24 
  11  -7  -5    0.93    0.24 
  10  -6  -5    1.05    0.25 
  10  -6  -5    1.12    0.15 
   9  -5  -5    0.08    0.14 
   9  -5  -5    0.02    0.07 
   8  -4  -5    0.66    0.10 
   8  -4  -5    0.51    0.17 
  -6   2   5    1.68    0.18 
  -5   1   5   13.78    0.72 
  -4   0   5   -0.17    0.05 
  -4   0   5    0.00    0.10 
  -3  -1   5   12.78    0.66 
  -3  -1   5   11.61    0.74 
  -2  -2   5   17.70    0.90 
  -2  -2   5   17.66    1.05 
  -1  -3   5   44.81    2.07 
  -1  -3   5   42.35    2.35 
   0  -4   5   15.70    0.82 
   0  -4   5   16.82    1.07 
   1  -5   5   22.92    1.43 
   1  -5   5   22.70    1.12 
   2  -6   5    2.82    0.23 
   2  -6   5    2.82    0.47 
   3  -7   5    1.41    0.16 
   3  -7   5    0.99    0.32 
   4  -8   5    0.14    0.18 
   5  -9   5    2.09    0.48 
   6 -10   5    0.09    0.25 
   7 -11   5    0.01    0.27 
   8 -12   5   -0.16    0.26 
   9 -13   5    0.20    0.42 
  15 -13  -5    0.21    0.45 
  14 -12  -5   -0.22    0.22 
  13 -11  -5    0.40    0.24 
  12 -10  -5   -0.06    0.19 
  11  -9  -5    4.91    0.65 
  10  -8  -5    3.46    0.51 
   9  -7  -5   -0.04    0.12 
   9  -7  -5    0.00    0.11 
   8  -6  -5    6.02    0.57 
   8  -6  -5    5.28    0.34 
   7  -5  -5   17.79    1.06 
   7  -5  -5   16.26    0.82 
   6  -4  -5    7.61    0.41 
   5  -3  -5   43.10    1.98 
   4  -2  -5   33.94    1.57 
  -3   1   5   13.01    0.66 
  -2   0   5    0.05    0.10 
  -2   0   5   -0.06    0.04 
   1   1  -5   25.17    1.07 
  -1  -1   5   24.18    1.39 
  -1  -1   5   25.36    1.20 
   0  -2   5    0.05    0.12 
   0  -2   5    0.01    0.04 
   0  -2   5   -0.02    0.05 
   1  -3   5    0.45    0.19 
   1  -3   5    0.46    0.09 
   2  -4   5   10.05    0.53 
   2  -4   5   11.07    0.80 
   3  -5   5    1.74    0.15 
   3  -5   5    1.82    0.37 
  -4   6  -5    3.55    0.21 
   4  -6   5    3.77    0.57 
   5  -7   5    4.62    0.64 
   6  -8   5    0.29    0.27 
   7  -9   5   -0.13    0.25 
   8 -10   5    0.07    0.28 
   9 -11   5    0.02    0.27 
  10 -12   5   -0.18    0.34 
  11 -13   5   -0.43    0.48 
  13 -13  -5    0.79    0.41 
  12 -12  -5    0.61    0.30 
  11 -11  -5    0.82    0.34 
  10 -10  -5    0.52    0.25 
   9  -9  -5    0.05    0.18 
   8  -8  -5    1.10    0.28 
   7  -7  -5    0.08    0.11 
   7  -7  -5   -0.09    0.10 
   6  -6  -5    1.64    0.31 
   6  -6  -5    2.54    0.22 
   5  -5  -5    0.20    0.13 
   5  -5  -5    0.16    0.11 
   4  -4  -5    0.04    0.08 
   3  -3  -5  110.74    5.00 
   2  -2  -5   18.36    0.88 
   1  -1  -5   24.00    1.13 
   0   0  -5    0.09    0.06 
   0   0   5    0.11    0.10 
  -1   1  -5   13.20    0.63 
   1  -1   5   12.78    0.60 
   1  -1   5   13.29    0.83 
   2  -2   5    8.17    0.41 
   2  -2   5    7.48    0.60 
  -3   3  -5   12.61    0.60 
   3  -3   5   12.12    0.85 
  -4   4  -5    8.05    0.40 
   4  -4   5    7.06    0.71 
  -5   5  -5   31.49    1.43 
   5  -5   5   29.67    1.88 
  -6   6  -5    3.02    0.18 
   6  -6   5    4.04    0.59 
   7  -7   5    0.08    0.20 
   8  -8   5    2.94    0.54 
   9  -9   5    1.67    0.45 
  10 -10   5    0.12    0.25 
  11 -11   5    0.00    0.30 
  12 -12   5    0.24    0.37 
  13 -13   5   -0.07    0.70 
  11 -13  -5   -0.11    0.29 
  10 -12  -5    0.50    0.27 
   9 -11  -5    0.30    0.22 
   8 -10  -5    0.22    0.22 
   7  -9  -5    0.14    0.20 
   6  -8  -5    7.65    0.73 
   6  -8  -5    7.45    0.48 
   5  -7  -5    4.25    0.51 
   5  -7  -5    4.70    0.36 
   4  -6  -5    0.02    0.14 
   4  -6  -5   -0.03    0.10 
   3  -5  -5    3.21    0.27 
   3  -5  -5    2.94    0.36 
   2  -4  -5    0.01    0.08 
   1  -3  -5   48.69    2.26 
   0  -2  -5    0.13    0.09 
  -1  -1  -5   12.43    0.63 
  -2   0  -5    0.02    0.07 
   2   0   5   -0.02    0.04 
   2   0   5    0.14    0.11 
  -3   1  -5   36.14    1.71 
   3  -1   5   38.65    2.02 
  -4   2  -5    3.05    0.20 
   4  -2   5    2.44    0.36 
   4  -2   5    2.74    0.23 
  -5   3  -5    5.24    0.30 
   5  -3   5    5.01    0.54 
   5  -3   5    4.95    0.33 
  -6   4  -5    1.33    0.14 
   6  -4   5    1.92    0.23 
   6  -4   5    1.04    0.29 
  -7   5  -5   13.31    0.66 
   7  -5   5   12.48    1.00 
   7  -5   5   14.17    0.75 
   8  -6   5    1.42    0.34 
   9  -7   5    8.64    0.95 
  10  -8   5    0.42    0.26 
  11  -9   5    0.51    0.30 
  12 -10   5    1.29    0.44 
  13 -11   5    0.13    0.29 
  13 -11   5    0.18    0.33 
  14 -12   5    0.26    0.41 
  14 -12   5    0.15    0.44 
  10 -14  -5   -0.40    0.47 
   9 -13  -5   -0.32    0.24 
   8 -12  -5    0.38    0.23 
   7 -11  -5    0.93    0.31 
   6 -10  -5    0.75    0.30 
   5  -9  -5    4.32    0.40 
   5  -9  -5    4.10    0.58 
   4  -8  -5    2.90    0.45 
   4  -8  -5    3.28    0.33 
   3  -7  -5    3.16    0.31 
   3  -7  -5    2.78    0.40 
   2  -6  -5    2.88    0.37 
   2  -6  -5    2.36    0.27 
   1  -5  -5    4.29    0.34 
   0  -4  -5   15.86    0.83 
  -1  -3  -5    0.45    0.12 
  -2  -2  -5    7.74    0.45 
  -3  -1  -5   35.66    1.68 
   3   1   5   35.23    1.88 
   3   1   5   35.30    1.57 
  -4   0  -5    0.01    0.08 
   4   0   5    0.01    0.07 
   4   0   5   -0.03    0.11 
  -5   1  -5   32.08    1.50 
   5  -1   5   30.54    1.76 
   5  -1   5   32.01    1.44 
  -6   2  -5   10.71    0.58 
   6  -2   5   11.04    0.59 
   6  -2   5   10.59    0.77 
  -7   3  -5    1.20    0.16 
   7  -3   5    1.16    0.18 
   7  -3   5    1.02    0.27 
  -8   4  -5   12.16    0.62 
   8  -4   5   10.38    0.87 
   8  -4   5   11.83    0.67 
  -9   5  -5    0.66    0.12 
   9  -5   5    0.42    0.27 
   9  -5   5    0.80    0.19 
  10  -6   5    0.42    0.25 
  10  -6   5    0.60    0.21 
  11  -7   5    0.74    0.32 
  11  -7   5    0.36    0.20 
  12  -8   5    2.80    0.41 
  12  -8   5    2.32    0.53 
  13  -9   5    0.30    0.26 
  13  -9   5    0.49    0.31 
  14 -10   5    0.08    0.29 
  14 -10   5    0.05    0.28 
  15 -11   5   -0.09    0.32 
  15 -11   5    0.14    0.35 
  16 -12   5   -0.05    0.43 
  16 -12   5    0.63    0.68 
   8 -14  -5    0.17    0.53 
   7 -13  -5   -0.18    0.45 
   6 -12  -5    0.28    0.39 
   5 -11  -5    0.31    0.32 
   4 -10  -5    1.95    0.45 
   3  -9  -5    3.35    0.38 
   3  -9  -5    4.61    0.58 
   2  -8  -5   12.78    0.78 
   2  -8  -5   13.85    0.95 
   1  -7  -5    0.07    0.13 
   1  -7  -5    0.28    0.17 
   0  -6  -5    1.39    0.24 
   0  -6  -5    0.61    0.17 
  -1  -5  -5   22.64    1.17 
  -2  -4  -5    9.42    0.58 
  -3  -3  -5   13.48    0.74 
  -4  -2  -5    3.61    0.31 
  -5  -1  -5   33.36    1.55 
   5   1   5   29.70    1.43 
   5   1   5   31.94    1.71 
  -6   0  -5   -0.02    0.11 
   6   0   5    0.07    0.09 
   6   0   5   -0.07    0.12 
  -7   1  -5   24.45    1.22 
   7  -1   5   24.60    1.42 
   7  -1   5   24.05    1.17 
  -8   2  -5    2.79    0.26 
   8  -2   5    2.91    0.41 
   8  -2   5    2.93    0.30 
  -9   3  -5    0.10    0.11 
   9  -3   5    0.03    0.17 
   9  -3   5   -0.03    0.10 
 -10   4  -5    4.86    0.35 
  10  -4   5    4.67    0.61 
  10  -4   5    5.47    0.45 
  11  -5   5    1.89    0.30 
  11  -5   5    2.22    0.47 
  12  -6   5   -0.08    0.15 
  12  -6   5    0.33    0.22 
  13  -7   5    0.39    0.24 
  13  -7   5    0.50    0.30 
  14  -8   5    0.18    0.21 
  14  -8   5    0.78    0.37 
  15  -9   5    1.02    0.35 
  15  -9   5    0.99    0.39 
  16 -10   5    0.73    0.42 
  16 -10   5    0.70    0.37 
  17 -11   5    0.02    0.40 
  17 -11   5   -0.24    0.40 
   6 -14  -5   -0.45    0.52 
   5 -13  -5    0.07    0.43 
   4 -12  -5    0.96    0.44 
   3 -11  -5    0.15    0.29 
   2 -10  -5    1.05    0.27 
   2 -10  -5    0.53    0.30 
   1  -9  -5   14.71    0.91 
   1  -9  -5   15.35    1.07 
   0  -8  -5    0.22    0.20 
   0  -8  -5    0.47    0.19 
  -1  -7  -5    1.52    0.26 
  -1  -7  -5    2.58    0.37 
  -2  -6  -5    2.95    0.33 
  -2  -6  -5    2.63    0.34 
  -3  -5  -5    1.28    0.23 
  -4  -4  -5    6.88    0.49 
  -5  -3  -5    5.18    0.43 
  -6  -2  -5   10.32    0.63 
   6   2   5   10.28    0.57 
  -7  -1  -5   23.45    1.26 
   7   1   5   24.68    1.38 
   7   1   5   25.62    1.19 
  -8   0  -5   -0.01    0.12 
   8   0   5    0.02    0.10 
   8   0   5    0.08    0.15 
  -9   1  -5   41.74    2.10 
   9  -1   5   44.41    2.38 
   9  -1   5   44.95    2.01 
 -10   2  -5    1.37    0.22 
  10  -2   5    1.43    0.23 
  10  -2   5    1.69    0.32 
 -11   3  -5    6.30    0.44 
  11  -3   5    6.59    0.69 
  11  -3   5    7.34    0.54 
 -12   4  -5    0.78    0.18 
  12  -4   5    0.54    0.19 
  12  -4   5    0.74    0.31 
  13  -5   5    0.85    0.26 
  13  -5   5    0.32    0.17 
  14  -6   5    0.00    0.23 
  14  -6   5   -0.16    0.18 
  15  -7   5    1.55    0.45 
  15  -7   5    0.90    0.30 
  16  -8   5    1.73    0.38 
  16  -8   5    1.01    0.38 
  17  -9   5    0.50    0.33 
  17  -9   5    0.52    0.35 
  18 -10   5    0.24    0.34 
  18 -10   5    0.28    0.38 
   4 -14  -5    0.38    0.56 
   3 -13  -5   -0.02    0.43 
   2 -12  -5    0.03    0.32 
   1 -11  -5    0.69    0.33 
   0 -10  -5    0.01    0.18 
   0 -10  -5    0.08    0.23 
  -1  -9  -5    9.27    0.67 
  -1  -9  -5    9.17    0.80 
  -2  -8  -5    1.35    0.30 
  -2  -8  -5    0.99    0.24 
  -3  -7  -5    1.97    0.31 
  -3  -7  -5    1.27    0.26 
  -4  -6  -5    3.44    0.37 
  -4  -6  -5    2.86    0.37 
  -5  -5  -5   28.28    1.49 
  -6  -4  -5    1.66    0.28 
  -7  -3  -5    1.52    0.26 
  -8  -2  -5    3.01    0.35 
   8   2   5    3.00    0.30 
  -9  -1  -5   48.44    2.27 
   9   1   5   45.50    2.42 
   9   1   5   43.99    2.10 
 -10   0  -5    0.03    0.15 
  10   0   5    0.25    0.14 
  10   0   5    0.09    0.17 
 -11   1  -5    7.02    0.50 
  11  -1   5    6.47    0.52 
  11  -1   5    7.15    0.62 
 -12   2  -5    0.81    0.20 
  12  -2   5    1.11    0.22 
  12  -2   5    0.78    0.27 
 -13   3  -5    0.16    0.14 
  13  -3   5    0.03    0.15 
  13  -3   5    0.06    0.23 
  14  -4   5    0.08    0.26 
  14  -4   5    0.62    0.21 
  15  -5   5    0.38    0.23 
  15  -5   5   -0.05    0.18 
  16  -6   5    0.21    0.28 
  16  -6   5    0.27    0.23 
  17  -7   5    0.07    0.25 
  17  -7   5    0.02    0.29 
  18  -8   5    2.21    0.45 
  18  -8   5    1.54    0.46 
  19  -9   5    1.61    0.50 
  19  -9   5    1.63    0.50 
  20 -10   5    0.33    0.55 
  20 -10   5   -0.16    0.41 
   2 -14  -5   -0.13    0.49 
   1 -13  -5   -0.03    0.39 
   0 -12  -5    0.95    0.40 
  -1 -11  -5    0.49    0.30 
  -1 -11  -5    0.79    0.23 
  -2 -10  -5    0.03    0.23 
  -2 -10  -5   -0.11    0.15 
  -3  -9  -5    2.72    0.43 
  -3  -9  -5    3.53    0.43 
  -4  -8  -5    0.04    0.17 
  -4  -8  -5    0.23    0.14 
  -5  -7  -5    5.06    0.50 
  -5  -7  -5    5.38    0.54 
  -6  -6  -5    2.76    0.38 
  -6  -6  -5    2.95    0.34 
  -7  -5  -5   11.47    0.76 
  -8  -4  -5    9.54    0.67 
  -9  -3  -5    0.18    0.14 
 -10  -2  -5    1.20    0.26 
  10   2   5    1.60    0.25 
 -11  -1  -5    6.24    0.55 
  11   1   5    7.02    0.52 
  11   1   5    6.18    0.50 
 -12   0  -5    0.07    0.14 
  12   0   5    0.09    0.18 
  12   0   5    0.15    0.14 
 -13   1  -5    0.48    0.19 
  13  -1   5    0.43    0.17 
  13  -1   5    0.09    0.20 
 -14   2  -5    1.03    0.23 
  14  -2   5    1.04    0.24 
  14  -2   5    1.27    0.33 
 -15   3  -5   -0.03    0.17 
  15  -3   5   -0.07    0.16 
  15  -3   5    0.40    0.26 
  16  -4   5    0.41    0.34 
  16  -4   5    0.47    0.22 
  17  -5   5    0.18    0.23 
  17  -5   5    0.75    0.27 
  18  -6   5    0.27    0.29 
  18  -6   5   -0.12    0.22 
  19  -7   5    0.16    0.32 
  19  -7   5   -0.12    0.26 
  20  -8   5    0.07    0.34 
  21  -9   5    0.11    0.43 
   0 -14  -5    0.23    0.50 
  -1 -13  -5    0.42    0.43 
  -2 -12  -5    0.10    0.31 
  -3 -11  -5    2.45    0.39 
  -3 -11  -5    2.00    0.45 
  -4 -10  -5    1.27    0.35 
  -4 -10  -5    1.01    0.26 
  -5  -9  -5    2.23    0.39 
  -5  -9  -5    3.07    0.41 
  -6  -8  -5    1.11    0.28 
  -6  -8  -5    0.77    0.23 
  -7  -7  -5    0.68    0.21 
  -7  -7  -5    0.66    0.21 
  -8  -6  -5    1.55    0.28 
  -9  -5  -5    0.30    0.16 
 -10  -4  -5    4.16    0.49 
 -11  -3  -5    5.60    0.58 
  11   3   5    6.01    0.49 
 -12  -2  -5    0.82    0.24 
  12   2   5    0.70    0.20 
 -13  -1  -5    0.35    0.19 
  13   1   5    0.29    0.16 
 -14   0  -5   -0.13    0.17 
  14   0   5    0.16    0.15 
  14   0   5    0.13    0.20 
 -15   1  -5    2.45    0.35 
  15  -1   5    1.77    0.31 
  15  -1   5    1.78    0.36 
 -16   2  -5    1.06    0.26 
  16  -2   5    0.84    0.32 
  16  -2   5    0.66    0.22 
  17  -3   5    0.13    0.29 
  17  -3   5   -0.22    0.17 
  18  -4   5    0.87    0.35 
  18  -4   5    0.79    0.27 
  19  -5   5    0.12    0.24 
  20  -6   5   -0.28    0.27 
  21  -7   5   -0.18    0.33 
  22  -8   5    0.31    0.43 
  -2 -14  -5    0.67    0.49 
  -3 -13  -5    0.15    0.40 
  -4 -12  -5   -0.02    0.18 
  -4 -12  -5    0.25    0.32 
  -5 -11  -5    1.17    0.31 
  -5 -11  -5    0.63    0.32 
  -6 -10  -5   -0.18    0.17 
  -6 -10  -5    0.01    0.22 
  -7  -9  -5   -0.08    0.16 
  -7  -9  -5   -0.14    0.17 
  -8  -8  -5    2.20    0.36 
  -8  -8  -5    2.41    0.39 
  -9  -7  -5    7.33    0.71 
 -10  -6  -5    0.13    0.15 
 -10  -6  -5    0.23    0.15 
 -11  -5  -5    1.32    0.29 
 -12  -4  -5    0.61    0.25 
 -13  -3  -5    0.23    0.18 
  13   3   5    0.29    0.15 
 -14  -2  -5    1.36    0.31 
  14   2   5    0.92    0.25 
 -15  -1  -5    1.09    0.29 
  15   1   5    1.42    0.27 
 -16   0  -5   -0.12    0.17 
  16   0   5    0.11    0.16 
 -17   1  -5    0.37    0.24 
  17  -1   5    0.15    0.17 
 -18   2  -5    0.63    0.25 
  18  -2   5    0.00    0.18 
  19  -3   5   -0.11    0.20 
  20  -4   5   -0.03    0.24 
  21  -5   5    0.10    0.29 
  22  -6   5    0.40    0.36 
  23  -7   5    0.22    0.43 
  -4 -14  -5    0.05    0.48 
  -5 -13  -5    0.06    0.38 
  -6 -12  -5    0.15    0.23 
  -6 -12  -5    0.36    0.35 
  -7 -11  -5    0.17    0.28 
  -7 -11  -5    0.33    0.20 
  -8 -10  -5    0.18    0.24 
  -8 -10  -5    0.10    0.17 
  -9  -9  -5    2.76    0.43 
  -9  -9  -5    3.16    0.46 
 -10  -8  -5    0.16    0.19 
 -10  -8  -5    0.02    0.17 
 -11  -7  -5    0.50    0.20 
 -11  -7  -5    0.52    0.21 
 -12  -6  -5    0.07    0.14 
 -12  -6  -5   -0.05    0.12 
 -13  -5  -5    0.22    0.20 
 -14  -4  -5    0.22    0.22 
 -15  -3  -5    0.38    0.22 
  15   3   5   -0.03    0.15 
 -16  -2  -5    0.82    0.27 
  16   2   5    1.30    0.29 
 -17  -1  -5   -0.01    0.21 
  17   1   5    0.42    0.21 
 -18   0  -5   -0.02    0.19 
  18   0   5    0.14    0.19 
 -19   1  -5    0.32    0.25 
  19  -1   5    0.52    0.23 
  20  -2   5    0.39    0.25 
  21  -3   5    0.38    0.29 
  22  -4   5   -0.26    0.26 
  23  -5   5    0.76    0.40 
  24  -6   5   -0.49    0.35 
  -6 -14  -5    0.20    0.50 
  -7 -13  -5   -0.09    0.37 
  -7 -13  -5    0.41    0.24 
  -8 -12  -5   -0.01    0.19 
  -8 -12  -5   -0.15    0.32 
  -9 -11  -5    0.11    0.29 
  -9 -11  -5   -0.12    0.20 
 -10 -10  -5    0.17    0.26 
 -10 -10  -5   -0.23    0.16 
 -11  -9  -5    0.59    0.29 
 -11  -9  -5    0.83    0.27 
 -12  -8  -5    1.59    0.34 
 -13  -7  -5    0.48    0.22 
 -14  -6  -5    0.24    0.22 
 -15  -5  -5   -0.07    0.22 
 -16  -4  -5    0.24    0.23 
  16   4   5    0.56    0.21 
 -17  -3  -5    0.08    0.22 
  17   3   5    0.01    0.17 
 -18  -2  -5    0.36    0.25 
  18   2   5   -0.07    0.19 
 -19  -1  -5    0.23    0.24 
  19   1   5    0.82    0.26 
 -20   0  -5    0.13    0.24 
  20   0   5   -0.16    0.21 
 -21   1  -5    0.03    0.26 
  21  -1   5    0.30    0.27 
  22  -2   5    1.63    0.40 
  23  -3   5   -0.23    0.28 
  24  -4   5    0.59    0.39 
  25  -5   5    0.29    0.43 
  -9 -13  -5   -0.19    0.23 
 -11 -11  -5   -0.01    0.19 
 -12 -10  -5    1.84    0.37 
 -13  -9  -5    0.19    0.20 
 -14  -8  -5    0.45    0.25 
 -15  -7  -5    1.42    0.36 
 -16  -6  -5    0.67    0.33 
 -17  -5  -5    0.73    0.35 
 -18  -4  -5    0.42    0.27 
  18   4   5    0.87    0.26 
 -19  -3  -5    0.35    0.29 
  19   3   5   -0.01    0.19 
 -20  -2  -5    0.49    0.29 
  20   2   5    0.20    0.24 
 -21  -1  -5    0.43    0.30 
  21   1   5    0.03    0.25 
 -22   0  -5    0.03    0.26 
  22   0   5    0.09    0.25 
  23  -1   5   -0.19    0.25 
  24  -2   5    0.12    0.31 
  25  -3   5   -0.22    0.34 
  26  -4   5    0.12    0.44 
 -11 -13  -5   -0.05    0.27 
 -12 -12  -5   -0.14    0.21 
 -13 -11  -5   -0.02    0.17 
 -14 -10  -5    0.04    0.21 
 -15  -9  -5    1.15    0.32 
 -16  -8  -5    0.88    0.30 
 -17  -7  -5    0.38    0.35 
 -18  -6  -5    0.05    0.29 
 -19  -5  -5   -0.21    0.27 
 -20  -4  -5    0.17    0.28 
  20   4   5    0.35    0.21 
 -21  -3  -5    0.77    0.37 
  21   3   5    0.39    0.27 
 -22  -2  -5    1.55    0.45 
  22   2   5    1.20    0.37 
 -23  -1  -5    0.31    0.32 
  23   1   5    0.40    0.32 
 -24   0  -5   -0.19    0.35 
  24   0   5    0.03    0.28 
  25  -1   5    0.15    0.36 
  26  -2   5    0.12    0.38 
  27  -3   5   -0.16    0.40 
 -13 -13  -5   -0.34    0.30 
 -14 -12  -5    0.44    0.32 
 -15 -11  -5    0.10    0.26 
 -16 -10  -5    0.15    0.22 
 -17  -9  -5    0.37    0.26 
 -18  -8  -5    1.74    0.41 
 -19  -7  -5    0.55    0.42 
 -20  -6  -5    0.47    0.38 
 -21  -5  -5    0.43    0.39 
 -22  -4  -5    0.44    0.39 
  22   4   5    0.19    0.19 
 -23  -3  -5   -0.16    0.33 
  23   3   5   -0.14    0.27 
 -24  -2  -5   -0.26    0.33 
  24   2   5    0.02    0.31 
 -25  -1  -5    0.05    0.35 
  25   1   5    0.26    0.35 
  26   0   5    0.26    0.40 
  27  -1   5   -0.23    0.40 
 -16 -12  -5   -0.06    0.42 
 -17 -11  -5    0.16    0.35 
 -18 -10  -5    0.39    0.32 
 -19  -9  -5    0.79    0.34 
 -20  -8  -5    0.22    0.46 
 -21  -7  -5   -0.08    0.42 
 -22  -6  -5   -0.21    0.42 
 -23  -5  -5   -0.15    0.36 
 -24  -4  -5   -0.15    0.41 
  24   4   5    0.22    0.22 
 -25  -3  -5    0.24    0.39 
  25   3   5    0.45    0.30 
 -26  -2  -5    1.13    0.51 
  26   2   5    0.63    0.41 
  27   1   5    0.41    0.46 
 -20 -10  -5   -0.25    0.43 
 -21  -9  -5    0.15    0.46 
 -22  -8  -5   -0.62    0.49 
 -23  -7  -5    0.25    0.52 
 -24  -6  -5   -0.45    0.42 
 -25  -5  -5   -0.10    0.49 
 -26  -4  -5   -0.11    0.48 
  26   4   5   -0.03    0.37 
 -27  -3  -5   -0.02    0.52 
  27   3   5    0.03    0.41 
 -30  -4   6   -0.03    0.60 
  29   5  -6    0.04    0.28 
 -29  -5   6   -0.93    0.53 
 -28  -6   6    0.33    0.58 
 -27  -7   6   -0.45    0.51 
 -26  -8   6   -0.03    0.56 
 -25  -9   6   -0.07    0.44 
  31   1  -6    0.18    0.37 
 -31  -1   6   -0.35    0.57 
  30   2  -6    0.41    0.29 
 -30  -2   6    0.45    0.57 
  29   3  -6    0.28    0.25 
 -29  -3   6    0.18    0.54 
  28   4  -6   -0.10    0.19 
 -28  -4   6   -0.26    0.45 
  27   5  -6    0.17    0.19 
 -27  -5   6    0.62    0.47 
 -26  -6   6    0.10    0.45 
 -25  -7   6    0.47    0.52 
 -24  -8   6    0.23    0.30 
 -23  -9   6    0.74    0.38 
 -22 -10   6   -0.02    0.33 
 -21 -11   6   -0.18    0.36 
  31  -1  -6    0.08    0.41 
  30   0  -6    0.13    0.30 
  29   1  -6    0.28    0.27 
 -29  -1   6    0.14    0.48 
  28   2  -6    0.73    0.24 
 -28  -2   6    0.33    0.45 
  27   3  -6   -0.20    0.18 
 -27  -3   6   -0.05    0.40 
  26   4  -6   -0.21    0.16 
 -26  -4   6    0.47    0.44 
  25   5  -6    0.29    0.18 
 -25  -5   6    0.31    0.40 
 -24  -6   6    0.42    0.44 
 -23  -7   6    0.31    0.42 
 -22  -8   6   -0.03    0.21 
 -21  -9   6    0.12    0.22 
 -20 -10   6    0.69    0.30 
 -19 -11   6    0.25    0.30 
 -18 -12   6    2.00    0.51 
  30  -2  -6    0.17    0.28 
  29  -1  -6   -0.12    0.21 
  28   0  -6   -0.31    0.19 
 -28   0   6   -0.09    0.38 
  27   1  -6    0.18    0.19 
 -27  -1   6   -0.15    0.36 
  26   2  -6    0.14    0.18 
 -26  -2   6   -0.03    0.32 
  25   3  -6   -0.12    0.17 
 -25  -3   6    0.06    0.36 
  24   4  -6    0.22    0.19 
 -24  -4   6   -0.14    0.30 
  23   5  -6   -0.06    0.16 
 -23  -5   6   -0.26    0.31 
 -22  -6   6    0.37    0.35 
 -21  -7   6   -0.35    0.21 
 -20  -8   6   -0.39    0.20 
 -19  -9   6   -0.28    0.19 
 -18 -10   6    0.20    0.25 
 -17 -11   6    0.11    0.22 
 -16 -12   6   -0.13    0.26 
 -15 -13   6    0.73    0.39 
  30  -4  -6    0.82    0.45 
  29  -3  -6    0.00    0.26 
  28  -2  -6    0.95    0.30 
  27  -1  -6    0.19    0.21 
 -27   1   6   -0.05    0.40 
  26   0  -6    0.01    0.18 
 -26   0   6    0.25    0.35 
  25   1  -6    1.13    0.29 
 -25  -1   6    0.54    0.37 
  24   2  -6    3.38    0.44 
 -24  -2   6    4.26    0.67 
  23   3  -6    0.15    0.18 
 -23  -3   6    0.17    0.30 
  22   4  -6    0.14    0.15 
 -22  -4   6    0.14    0.32 
  21   5  -6    0.57    0.19 
 -21  -5   6    0.69    0.38 
 -20  -6   6    1.15    0.42 
 -19  -7   6    0.13    0.21 
 -18  -8   6   -0.02    0.20 
 -17  -9   6    1.54    0.43 
 -16 -10   6    0.22    0.22 
 -15 -11   6    0.00    0.19 
 -14 -12   6    0.90    0.29 
 -13 -13   6   -0.02    0.32 
  29  -5  -6    0.19    0.46 
  28  -4  -6    0.18    0.28 
  27  -3  -6   -0.07    0.18 
  26  -2  -6    0.30    0.19 
  25  -1  -6    1.28    0.31 
 -25   1   6    1.03    0.40 
  24   0  -6    1.05    0.28 
 -24   0   6    1.73    0.44 
  23   1  -6    0.17    0.20 
 -23  -1   6    0.04    0.26 
  22   2  -6    1.47    0.30 
 -22  -2   6    1.84    0.46 
  21   3  -6    1.86    0.29 
 -21  -3   6    1.10    0.35 
  20   4  -6   -0.02    0.12 
 -20  -4   6    0.13    0.25 
  19   5  -6    0.52    0.18 
 -19  -5   6   -0.09    0.25 
 -18  -6   6    1.79    0.41 
 -17  -7   6    3.96    0.59 
 -16  -8   6   -0.33    0.18 
 -15  -9   6   -0.23    0.18 
 -14 -10   6    0.56    0.24 
 -13 -11   6   -0.06    0.22 
 -12 -12   6   -0.02    0.23 
  28  -6  -6    0.01    0.38 
  27  -5  -6    0.01    0.24 
  26  -4  -6   -0.23    0.16 
  25  -3  -6   -0.08    0.17 
  24  -2  -6    4.94    0.57 
 -24   2   6    3.96    0.59 
  23  -1  -6    0.27    0.17 
 -23   1   6    0.11    0.27 
  22   0  -6    6.20    0.60 
 -22   0   6    6.30    0.73 
  21   1  -6    6.38    0.58 
 -21  -1   6    6.89    0.76 
  20   2  -6    0.02    0.14 
 -20  -2   6    0.12    0.24 
  19   3  -6    5.72    0.49 
 -19  -3   6    4.78    0.64 
  18   4  -6    5.14    0.45 
 -18  -4   6    5.08    0.66 
 -17  -5   6    1.71    0.44 
 -16  -6   6    0.60    0.26 
 -15  -7   6    9.19    0.89 
 -14  -8   6    1.92    0.37 
 -13  -9   6    0.53    0.24 
 -12 -10   6   -0.14    0.19 
 -12 -10   6   -0.09    0.39 
 -11 -11   6   -0.08    0.20 
 -11 -11   6   -0.13    0.43 
 -10 -12   6    0.04    0.51 
 -10 -12   6    0.25    0.24 
  -9 -13   6    0.70    0.60 
  -8 -14   6   -0.40    0.71 
  27  -7  -6    0.14    0.36 
  26  -6  -6    0.30    0.25 
  25  -5  -6   -0.09    0.16 
  24  -4  -6    0.60    0.22 
  23  -3  -6    0.13    0.15 
  22  -2  -6    1.71    0.31 
 -22   2   6    1.27    0.35 
  21  -1  -6    6.71    0.61 
 -21   1   6    5.62    0.65 
  20   0  -6    0.31    0.17 
 -20   0   6    0.40    0.28 
  19   1  -6   -0.02    0.12 
 -19  -1   6   -0.13    0.21 
  18   2  -6    1.56    0.26 
 -18  -2   6    2.31    0.42 
  17   3  -6    1.24    0.24 
 -17  -3   6    1.09    0.31 
  16   4  -6    0.21    0.15 
 -16  -4   6    0.16    0.23 
 -15  -5   6    1.81    0.36 
 -14  -6   6   13.21    0.88 
 -13  -7   6    0.48    0.25 
 -13  -7   6    1.39    0.33 
 -12  -8   6    4.52    0.59 
 -12  -8   6    4.78    0.62 
 -11  -9   6    0.43    0.38 
 -11  -9   6    0.36    0.21 
 -10 -10   6    0.11    0.38 
 -10 -10   6    0.54    0.20 
  -9 -11   6    0.30    0.46 
  -9 -11   6    0.06    0.21 
  -8 -12   6    0.48    0.51 
  -7 -13   6   -0.27    0.56 
  -6 -14   6    0.38    0.67 
  26  -8  -6    0.13    0.39 
  25  -7  -6    0.07    0.23 
  24  -6  -6    0.10    0.19 
  23  -5  -6    0.01    0.15 
  22  -4  -6   -0.08    0.14 
  21  -3  -6    1.58    0.29 
 -21   3   6    1.67    0.37 
  20  -2  -6    0.09    0.14 
 -20   2   6    0.07    0.23 
  19  -1  -6    0.12    0.13 
 -19   1   6   -0.10    0.20 
  18   0  -6    0.03    0.11 
 -18   0   6    0.03    0.20 
  17   1  -6    1.24    0.25 
 -17  -1   6    1.74    0.35 
  16   2  -6    5.04    0.42 
 -16  -2   6    3.58    0.52 
  15   3  -6    0.17    0.14 
 -15  -3   6    0.21    0.20 
  14   4  -6   -0.02    0.11 
 -14  -4   6   -0.20    0.15 
 -14  -4   6    0.10    0.16 
 -13  -5   6    4.18    0.53 
 -13  -5   6    4.74    0.46 
 -12  -6   6    1.30    0.29 
 -12  -6   6    0.71    0.23 
 -11  -7   6    5.75    0.62 
 -11  -7   6    5.05    0.59 
 -10  -8   6    0.13    0.29 
 -10  -8   6    0.34    0.19 
  -9  -9   6    0.43    0.37 
  -9  -9   6   -0.03    0.14 
  -8 -10   6    2.83    0.44 
  -8 -10   6    2.06    0.56 
  -7 -11   6   -0.03    0.38 
  -7 -11   6    0.07    0.20 
  -6 -12   6    0.31    0.46 
  -5 -13   6   -0.36    0.52 
  -4 -14   6    0.28    0.67 
  25  -9  -6    0.45    0.43 
  24  -8  -6   -0.05    0.23 
  23  -7  -6    0.27    0.19 
  22  -6  -6    0.44    0.19 
  21  -5  -6    0.12    0.16 
  20  -4  -6    0.34    0.16 
  19  -3  -6    6.76    0.56 
  19  -3  -6    6.49    0.59 
 -19   3   6    5.85    0.57 
  18  -2  -6    1.66    0.27 
  18  -2  -6    1.65    0.26 
 -18   2   6    2.06    0.34 
  17  -1  -6    1.03    0.23 
  17  -1  -6    1.49    0.22 
 -17   1   6    1.51    0.31 
  16   0  -6   28.00    1.40 
  16   0  -6   28.32    1.46 
 -16   0   6   27.24    1.57 
  15   1  -6   10.32    0.62 
 -15  -1   6   11.21    0.79 
  14   2  -6    0.13    0.12 
 -14  -2   6    0.16    0.17 
  13   3  -6    2.69    0.28 
 -13  -3   6    2.90    0.43 
 -13  -3   6    2.80    0.31 
  12   4  -6    1.35    0.20 
 -12  -4   6    1.10    0.28 
 -12  -4   6    1.53    0.26 
 -11  -5   6    0.07    0.17 
 -11  -5   6   -0.13    0.12 
 -10  -6   6    4.42    0.55 
 -10  -6   6    5.27    0.56 
  -9  -7   6    3.87    0.54 
  -9  -7   6    3.98    0.50 
  -8  -8   6    1.03    0.39 
  -8  -8   6    1.14    0.26 
  -7  -9   6    2.90    0.58 
  -7  -9   6    3.40    0.45 
  -6 -10   6   -0.02    0.16 
  -6 -10   6    0.24    0.36 
  -5 -11   6   -0.15    0.32 
  -4 -12   6    0.44    0.45 
  -3 -13   6    0.14    0.56 
  -2 -14   6    0.32    0.69 
  23  -9  -6    0.10    0.25 
  22  -8  -6    0.10    0.16 
  21  -7  -6    0.74    0.24 
  21  -7  -6    1.39    0.34 
  20  -6  -6    0.60    0.21 
  20  -6  -6    1.68    0.33 
  19  -5  -6    0.55    0.23 
  19  -5  -6    0.35    0.17 
  18  -4  -6    6.12    0.56 
  18  -4  -6    5.79    0.55 
 -18   4   6    6.16    0.52 
  17  -3  -6    1.12    0.23 
  17  -3  -6    1.25    0.24 
 -17   3   6    1.12    0.24 
  16  -2  -6    4.39    0.45 
  16  -2  -6    4.79    0.40 
 -16   2   6    3.85    0.45 
  15  -1  -6   12.25    0.71 
  15  -1  -6   12.01    0.71 
 -15   1   6   11.73    0.79 
  14   0  -6    3.26    0.34 
 -14   0   6    3.71    0.45 
  13   1  -6   21.92    1.09 
 -13  -1   6   22.98    1.29 
  12   2  -6    8.86    0.51 
 -12  -2   6    8.84    0.57 
 -12  -2   6    9.02    0.66 
  11   3  -6    1.97    0.21 
 -11  -3   6    1.85    0.32 
 -11  -3   6    2.17    0.28 
 -10  -4   6   13.14    0.85 
 -10  -4   6   12.07    0.80 
  -9  -5   6    0.52    0.20 
  -9  -5   6    0.63    0.21 
  -8  -6   6    1.03    0.25 
  -8  -6   6    1.41    0.32 
  -7  -7   6    0.40    0.21 
  -7  -7   6    0.40    0.25 
  -6  -8   6    1.12    0.28 
  -6  -8   6    1.28    0.39 
  -5  -9   6    0.11    0.28 
  -5  -9   6    0.19    0.18 
  -4 -10   6    3.35    0.44 
  -4 -10   6    3.36    0.65 
  -3 -11   6    0.79    0.43 
  -2 -12   6    0.37    0.51 
  -1 -13   6   -0.14    0.51 
   0 -14   6    0.70    0.72 
  22 -10  -6   -0.20    0.31 
  21  -9  -6   -0.12    0.23 
  21  -9  -6    0.36    0.22 
  20  -8  -6    0.01    0.25 
  19  -7  -6    0.18    0.22 
  18  -6  -6    1.36    0.31 
  17  -5  -6    2.05    0.36 
  16  -4  -6    0.24    0.17 
  16  -4  -6    0.28    0.14 
 -16   4   6    0.19    0.14 
  15  -3  -6    0.19    0.15 
  15  -3  -6    0.43    0.16 
 -15   3   6    0.08    0.12 
  14  -2  -6    0.23    0.14 
  14  -2  -6    0.15    0.12 
 -14   2   6    0.20    0.13 
  13  -1  -6   23.86    1.19 
 -13   1   6   24.14    1.31 
  12   0  -6   23.56    1.16 
 -12   0   6   24.43    1.32 
  11   1  -6    3.45    0.28 
 -11  -1   6    2.99    0.38 
  10   2  -6    9.33    0.51 
 -10  -2   6    9.80    0.63 
 -10  -2   6   10.11    0.68 
   9   3  -6    0.33    0.10 
  -9  -3   6    0.43    0.17 
  -9  -3   6    0.48    0.17 
  -8  -4   6   18.55    1.09 
  -7  -5   6    4.37    0.51 
  -7  -5   6    4.34    0.46 
  -6  -6   6    0.07    0.13 
  -6  -6   6   -0.07    0.20 
  -5  -7   6    4.31    0.59 
  -5  -7   6    2.97    0.40 
  -4  -8   6    9.63    0.96 
  -4  -8   6    9.02    0.65 
  -3  -9   6   13.26    1.20 
  -3  -9   6   12.19    0.81 
  -2 -10   6    0.18    0.36 
  -1 -11   6    1.32    0.51 
   0 -12   6    0.30    0.49 
   1 -13   6    0.11    0.57 
   2 -14   6   -0.33    0.63 
  21 -11  -6    0.18    0.39 
  20 -10  -6   -0.02    0.22 
  19  -9  -6   -0.10    0.20 
  18  -8  -6    0.09    0.20 
  17  -7  -6    3.96    0.54 
  16  -6  -6    0.73    0.22 
  15  -5  -6    2.45    0.37 
 -15   5   6    2.85    0.29 
  14  -4  -6    0.13    0.15 
 -14   4   6    0.06    0.12 
  13  -3  -6    3.20    0.36 
 -12   2   6   10.21    0.64 
  11  -1  -6    3.08    0.30 
 -11   1   6    3.77    0.37 
  10   0  -6  161.63    6.79 
 -10   0   6  157.98    7.34 
   9   1  -6   25.25    1.16 
  -9  -1   6   25.46    1.35 
  -9  -1   6   25.59    1.39 
   8   2  -6   24.67    1.08 
  -8  -2   6   24.71    1.30 
  -8  -2   6   22.72    1.34 
  -7  -3   6   52.69    2.77 
  -6  -4   6   94.78    4.94 
  -6  -4   6   98.00    4.53 
  -5  -5   6    7.07    0.53 
  -5  -5   6    8.03    0.70 
  -4  -6   6    1.01    0.29 
  -4  -6   6    1.11    0.22 
  -3  -7   6    4.38    0.43 
  -3  -7   6    4.15    0.60 
  -2  -8   6    0.78    0.20 
  -2  -8   6    0.81    0.35 
  -1  -9   6    0.35    0.18 
  -1  -9   6    0.13    0.31 
   0 -10   6    4.84    0.80 
   1 -11   6   -0.11    0.33 
   2 -12   6    0.70    0.56 
   3 -13   6   -0.02    0.59 
   4 -14   6    0.20    0.75 
  19 -11  -6    0.36    0.31 
  18 -10  -6   -0.36    0.22 
  17  -9  -6    1.09    0.31 
  16  -8  -6    0.19    0.21 
  15  -7  -6   10.88    0.85 
  14  -6  -6   13.84    0.96 
  13  -5  -6    5.16    0.55 
 -13   5   6    5.76    0.37 
  12  -4  -6    1.45    0.27 
 -12   4   6    1.44    0.20 
 -11   3   6    0.10    0.08 
 -10   2   6    9.60    0.59 
  -9   1   6   25.56    1.31 
   8   0  -6    2.13    0.20 
  -8   0   6    2.69    0.29 
   7   1  -6   -0.10    0.06 
  -7  -1   6    0.01    0.10 
  -7  -1   6   -0.04    0.08 
   6   2  -6   38.54    1.69 
  -6  -2   6   39.46    2.11 
  -6  -2   6   41.02    1.96 
  -5  -3   6    7.92    0.53 
  -5  -3   6    8.28    0.61 
  -4  -4   6    4.16    0.39 
  -4  -4   6    4.54    0.50 
  -3  -5   6    0.32    0.19 
  -3  -5   6    0.29    0.13 
  -2  -6   6    1.69    0.25 
  -2  -6   6    1.95    0.38 
  -1  -7   6    0.33    0.14 
  -1  -7   6    0.14    0.25 
   0  -8   6    1.13    0.20 
   0  -8   6    0.57    0.34 
   1  -9   6   26.81    1.85 
   2 -10   6    1.03    0.45 
   3 -11   6   -0.14    0.38 
   4 -12   6   -0.04    0.50 
   5 -13   6   -0.34    0.59 
   6 -14   6   -0.76    0.76 
  18 -12  -6    0.87    0.44 
  17 -11  -6   -0.12    0.25 
  16 -10  -6    0.45    0.27 
  15  -9  -6    0.28    0.23 
  14  -8  -6    1.74    0.38 
  13  -7  -6    1.04    0.28 
  12  -6  -6    0.83    0.22 
  12  -6  -6    0.99    0.15 
  11  -5  -6    0.13    0.15 
  11  -5  -6   -0.01    0.07 
  10  -4  -6   13.75    0.90 
 -10   4   6   14.79    0.76 
  -9   3   6    0.09    0.09 
  -8   2   6   27.99    1.39 
  -7   1   6    0.12    0.08 
  -6   0   6  119.77    5.49 
   5   1  -6    1.02    0.09 
  -5  -1   6    0.96    0.20 
  -5  -1   6    0.86    0.16 
  -4  -2   6   38.00    1.83 
  -4  -2   6   36.90    2.04 
  -3  -3   6   25.63    1.29 
  -3  -3   6   25.28    1.48 
  -2  -4   6    8.51    0.53 
  -2  -4   6    9.44    0.70 
  -1  -5   6    0.40    0.22 
  -1  -5   6    0.33    0.12 
   0  -6   6    0.18    0.21 
   0  -6   6    0.14    0.10 
   1  -7   6    0.72    0.15 
   1  -7   6    0.93    0.36 
   2  -8   6    2.97    0.58 
   3  -9   6   -0.06    0.29 
   4 -10   6    0.24    0.35 
   5 -11   6   -0.03    0.30 
   6 -12   6    0.01    0.28 
   7 -13   6   -0.08    0.39 
  16 -12  -6    0.00    0.34 
  15 -11  -6   -0.14    0.23 
  14 -10  -6    0.03    0.19 
  13  -9  -6    0.11    0.21 
  12  -8  -6    5.26    0.65 
  11  -7  -6    4.46    0.32 
  11  -7  -6    4.12    0.53 
  10  -6  -6    5.11    0.56 
  10  -6  -6    5.33    0.34 
   9  -5  -6    0.70    0.12 
   9  -5  -6    0.79    0.22 
   8  -4  -6   19.98    0.97 
  -7   3   6   84.94    3.89 
  -6   2   6   42.58    2.01 
  -5   1   6    0.84    0.14 
  -4   0   6   62.25    2.87 
  -4   0   6   61.24    3.18 
  -3  -1   6    3.83    0.38 
  -3  -1   6    3.20    0.27 
  -2  -2   6    0.91    0.14 
  -2  -2   6    0.64    0.19 
  -1  -3   6    2.45    0.24 
  -1  -3   6    3.25    0.40 
   0  -4   6   29.13    1.44 
   0  -4   6   30.70    1.76 
   1  -5   6   11.34    0.88 
   1  -5   6   11.06    0.60 
   2  -6   6    1.10    0.15 
   2  -6   6    0.79    0.31 
   3  -7   6    0.43    0.23 
   3  -7   6    0.37    0.11 
   4  -8   6    2.31    0.48 
   5  -9   6    0.16    0.22 
   6 -10   6    0.06    0.27 
   7 -11   6    0.14    0.27 
   8 -12   6    0.15    0.34 
   9 -13   6    0.43    0.53 
  15 -13  -6    0.10    0.50 
  14 -12  -6    1.58    0.43 
  13 -11  -6    0.06    0.21 
  12 -10  -6    0.01    0.17 
  11  -9  -6    0.47    0.24 
  10  -8  -6    0.51    0.21 
   9  -7  -6    3.38    0.46 
   9  -7  -6    4.51    0.32 
   8  -6  -6    1.07    0.26 
   8  -6  -6    1.27    0.18 
   7  -5  -6    3.66    0.43 
   7  -5  -6    3.90    0.26 
   6  -4  -6   97.33    4.41 
   5  -3  -6    8.22    0.44 
   4  -2  -6   38.82    1.80 
  -3   1   6    3.68    0.25 
  -2   0   6   11.40    0.74 
  -2   0   6   12.28    0.62 
  -1  -1   6    0.21    0.07 
  -1  -1   6    0.37    0.15 
   0  -2   6    1.90    0.19 
   0  -2   6    2.21    0.33 
   0  -2   6    2.25    0.14 
   1  -3   6   91.05    4.89 
   1  -3   6   96.45    4.03 
   1  -3   6   95.86    4.31 
   2  -4   6    1.30    0.14 
   2  -4   6    1.52    0.33 
  -3   5  -6   14.27    0.70 
   3  -5   6   14.84    1.07 
  -4   6  -6    0.07    0.06 
   4  -6   6   -0.16    0.19 
   5  -7   6    0.41    0.22 
   6  -8   6    0.36    0.28 
   7  -9   6    0.24    0.28 
   8 -10   6   -0.16    0.24 
   9 -11   6    0.32    0.32 
  10 -12   6    0.18    0.37 
  11 -13   6   -0.23    0.64 
  13 -13  -6    0.68    0.43 
  12 -12  -6    0.27    0.27 
  11 -11  -6   -0.12    0.20 
  10 -10  -6    0.14    0.23 
   9  -9  -6    0.37    0.22 
   8  -8  -6    1.06    0.20 
   8  -8  -6    0.82    0.25 
   7  -7  -6    0.12    0.13 
   7  -7  -6    0.47    0.20 
   6  -6  -6   -0.07    0.10 
   6  -6  -6    0.09    0.14 
   5  -5  -6    7.52    0.45 
   4  -4  -6    4.02    0.27 
   3  -3  -6   25.88    1.23 
   2  -2  -6    0.61    0.10 
   1  -1  -6    0.02    0.05 
   0   0  -6   34.67    1.60 
   0   0   6   34.13    1.87 
  -1   1  -6   12.51    0.63 
   1  -1   6   12.36    0.83 
   1  -1   6   13.17    0.59 
  -2   2  -6    0.37    0.08 
   2  -2   6    0.18    0.16 
   2  -2   6    0.46    0.10 
  -3   3  -6    2.84    0.19 
   3  -3   6    3.22    0.45 
   3  -3   6    3.67    0.26 
  -4   4  -6    4.71    0.28 
   4  -4   6    5.12    0.60 
  -5   5  -6    3.15    0.21 
   5  -5   6    3.10    0.51 
  -6   6  -6    7.56    0.40 
   6  -6   6    8.45    0.89 
   7  -7   6    0.68    0.30 
   8  -8   6    0.69    0.33 
   9  -9   6    1.62    0.46 
  10 -10   6   -0.06    0.27 
  11 -11   6    0.09    0.31 
  12 -12   6    0.17    0.42 
  12 -12   6    0.54    0.39 
  11 -13  -6    0.54    0.36 
  10 -12  -6    0.08    0.26 
   9 -11  -6    0.19    0.23 
   8 -10  -6    1.75    0.39 
   7  -9  -6    3.12    0.50 
   6  -8  -6    0.69    0.21 
   6  -8  -6    0.74    0.19 
   5  -7  -6    2.88    0.41 
   5  -7  -6    3.64    0.32 
   4  -6  -6    0.97    0.17 
   4  -6  -6    0.69    0.20 
   3  -5  -6    0.32    0.13 
   2  -4  -6    8.55    0.49 
   1  -3  -6    2.87    0.24 
   0  -2  -6    1.71    0.18 
  -1  -1  -6   12.84    0.64 
   1   1   6   11.90    0.78 
  -2   0  -6   40.02    1.86 
   2   0   6   40.17    2.15 
  -3   1  -6   16.98    0.81 
   3  -1   6   15.33    1.02 
   4  -2   6   34.97    1.97 
  -5   3  -6    4.08    0.27 
   5  -3   6    3.88    0.31 
   5  -3   6    3.70    0.51 
  -6   4  -6    4.55    0.28 
   6  -4   6    2.96    0.49 
   6  -4   6    3.72    0.34 
  -7   5  -6    0.83    0.13 
   7  -5   6    1.26    0.21 
   7  -5   6    0.61    0.30 
   8  -6   6    7.86    0.52 
   8  -6   6    6.36    0.79 
   9  -7   6    3.43    0.41 
   9  -7   6    3.19    0.58 
  10  -8   6    1.25    0.29 
  10  -8   6    0.92    0.37 
  11  -9   6    0.42    0.24 
  11  -9   6   -0.10    0.26 
  12 -10   6    0.06    0.26 
  12 -10   6   -0.06    0.29 
  13 -11   6    0.53    0.36 
  13 -11   6   -0.03    0.35 
  14 -12   6    1.19    0.60 
  14 -12   6    0.53    0.45 
  10 -14  -6    0.13    0.58 
   9 -13  -6    0.30    0.30 
   8 -12  -6    0.81    0.31 
   7 -11  -6   -0.25    0.17 
   6 -10  -6   -0.08    0.23 
   5  -9  -6    0.28    0.17 
   5  -9  -6   -0.05    0.19 
   4  -8  -6    9.65    0.61 
   4  -8  -6    9.33    0.83 
   3  -7  -6    3.61    0.35 
   3  -7  -6    3.77    0.49 
   2  -6  -6    1.77    0.24 
   2  -6  -6    1.86    0.30 
   1  -5  -6    0.09    0.11 
   0  -4  -6   29.92    1.46 
  -1  -3  -6   93.78    4.30 
  -2  -2  -6    0.40    0.12 
  -3  -1  -6   16.29    0.84 
   3   1   6   16.57    0.99 
  -4   0  -6   48.62    2.30 
   4   0   6   48.84    2.61 
   4   0   6   50.65    2.18 
  -5   1  -6   15.90    0.81 
   5  -1   6   15.21    0.78 
   5  -1   6   16.02    1.01 
  -6   2  -6    6.23    0.39 
   6  -2   6    6.43    0.40 
   6  -2   6    7.23    0.64 
  -7   3  -6    2.19    0.22 
   7  -3   6    2.65    0.28 
   7  -3   6    2.45    0.41 
  -8   4  -6    1.59    0.19 
   8  -4   6    1.39    0.35 
   8  -4   6    1.38    0.22 
  -9   5  -6    0.70    0.14 
   9  -5   6    0.63    0.18 
   9  -5   6    0.74    0.30 
  10  -6   6    7.32    0.87 
  10  -6   6    7.63    0.60 
  11  -7   6   -0.11    0.15 
  11  -7   6   -0.05    0.24 
  12  -8   6    0.50    0.25 
  12  -8   6    1.17    0.39 
  13  -9   6    0.04    0.24 
  13  -9   6    0.43    0.35 
  14 -10   6    0.35    0.35 
  14 -10   6   -0.32    0.26 
  15 -11   6    1.44    0.56 
  15 -11   6    1.61    0.49 
   8 -14  -6    0.33    0.64 
   7 -13  -6    0.10    0.44 
   6 -12  -6    0.09    0.38 
   5 -11  -6   -0.26    0.26 
   4 -10  -6    2.60    0.52 
   3  -9  -6   10.43    0.69 
   3  -9  -6   11.08    0.87 
   2  -8  -6    1.20    0.30 
   2  -8  -6    0.90    0.21 
   1  -7  -6    0.23    0.15 
   1  -7  -6    0.21    0.16 
   0  -6  -6    0.35    0.15 
   0  -6  -6    0.54    0.18 
  -1  -5  -6    9.84    0.61 
  -2  -4  -6    1.14    0.20 
  -3  -3  -6    3.18    0.31 
  -4  -2  -6   35.92    1.75 
  -5  -1  -6   16.13    0.86 
   5   1   6   15.00    0.98 
   5   1   6   16.98    0.80 
  -6   0  -6  125.77    5.65 
   6   0   6  119.99    6.24 
   6   0   6  125.43    5.31 
  -7   1  -6    2.13    0.24 
   7  -1   6    2.08    0.35 
   7  -1   6    1.84    0.24 
  -8   2  -6    7.11    0.45 
   8  -2   6    5.69    0.62 
   8  -2   6    7.56    0.46 
  -9   3  -6    0.83    0.16 
   9  -3   6    0.38    0.14 
   9  -3   6    0.58    0.26 
 -10   4  -6    6.54    0.43 
  10  -4   6    6.85    0.53 
  10  -4   6    7.54    0.78 
  11  -5   6    0.68    0.27 
  11  -5   6    1.07    0.25 
  12  -6   6    4.50    0.48 
  12  -6   6    3.86    0.61 
  13  -7   6    1.56    0.43 
  13  -7   6    0.42    0.24 
  14  -8   6    0.24    0.25 
  14  -8   6    0.85    0.39 
  15  -9   6   -0.16    0.26 
  15  -9   6    0.03    0.30 
  16 -10   6    0.06    0.34 
  16 -10   6    0.55    0.36 
  17 -11   6   -0.23    0.40 
  17 -11   6    0.46    0.49 
   6 -14  -6    0.55    0.60 
   5 -13  -6   -0.05    0.43 
   4 -12  -6    0.74    0.41 
   3 -11  -6    0.25    0.31 
   2 -10  -6    0.03    0.21 
   2 -10  -6    0.16    0.18 
   1  -9  -6    0.55    0.20 
   1  -9  -6    0.30    0.26 
   0  -8  -6    1.10    0.24 
   0  -8  -6    1.36    0.33 
  -1  -7  -6    0.31    0.17 
  -1  -7  -6    0.33    0.17 
  -2  -6  -6    0.74    0.20 
  -3  -5  -6   12.01    0.73 
  -4  -4  -6    4.58    0.41 
  -5  -3  -6    3.00    0.33 
  -6  -2  -6    7.21    0.50 
  -7  -1  -6    1.91    0.26 
   7   1   6    1.61    0.22 
   7   1   6    2.12    0.31 
  -8   0  -6   37.31    1.79 
   8   0   6   34.90    1.67 
   8   0   6   35.96    1.99 
  -9   1  -6   13.49    0.76 
   9  -1   6   11.92    0.89 
   9  -1   6   13.62    0.74 
 -10   2  -6    0.12    0.13 
  10  -2   6    0.09    0.19 
  10  -2   6    0.21    0.13 
 -11   3  -6    0.52    0.17 
  11  -3   6    0.35    0.25 
  11  -3   6    0.50    0.18 
 -12   4  -6    2.35    0.28 
  12  -4   6    2.38    0.48 
  12  -4   6    2.34    0.35 
  13  -5   6   -0.08    0.15 
  13  -5   6    0.11    0.22 
  14  -6   6    0.57    0.23 
  14  -6   6   -0.09    0.26 
  15  -7   6    0.49    0.31 
  15  -7   6    0.35    0.25 
  16  -8   6    0.73    0.37 
  16  -8   6   -0.15    0.24 
  17  -9   6    0.18    0.32 
  17  -9   6    0.40    0.33 
  18 -10   6   -0.04    0.39 
  18 -10   6    0.36    0.42 
   4 -14  -6   -0.08    0.51 
   3 -13  -6    0.62    0.46 
   2 -12  -6    0.30    0.38 
   1 -11  -6    0.91    0.38 
   0 -10  -6    6.23    0.71 
   0 -10  -6    4.88    0.52 
  -1  -9  -6   22.43    1.26 
  -1  -9  -6   21.74    1.41 
  -2  -8  -6    2.64    0.41 
  -2  -8  -6    3.10    0.40 
  -3  -7  -6    0.71    0.20 
  -3  -7  -6    0.59    0.20 
  -4  -6  -6   -0.01    0.14 
  -5  -5  -6    2.86    0.36 
  -6  -4  -6    4.50    0.45 
  -7  -3  -6    2.64    0.33 
  -8  -2  -6    7.35    0.51 
   8   2   6    6.37    0.44 
  -9  -1  -6   12.66    0.80 
   9   1   6   14.07    0.76 
   9   1   6   13.30    0.87 
 -10   0  -6  105.41    4.87 
  10   0   6  103.17    5.32 
  10   0   6  104.69    4.57 
 -11   1  -6    1.75    0.27 
  11  -1   6    1.71    0.26 
  11  -1   6    1.65    0.34 
 -12   2  -6    0.61    0.19 
  12  -2   6    0.29    0.15 
  12  -2   6    0.79    0.28 
 -13   3  -6    0.21    0.17 
  13  -3   6    0.16    0.16 
  13  -3   6    0.18    0.23 
  14  -4   6    0.59    0.22 
  14  -4   6    1.09    0.36 
  15  -5   6    2.07    0.46 
  15  -5   6    2.61    0.39 
  16  -6   6    0.23    0.23 
  16  -6   6    0.84    0.36 
  17  -7   6    0.78    0.32 
  17  -7   6    0.49    0.37 
  18  -8   6    2.49    0.61 
  18  -8   6    1.27    0.40 
  19  -9   6   -0.11    0.35 
  19  -9   6   -0.45    0.34 
   2 -14  -6   -0.03    0.51 
   1 -13  -6   -0.09    0.38 
   0 -12  -6    0.30    0.35 
  -1 -11  -6    0.20    0.16 
  -1 -11  -6   -0.08    0.26 
  -2 -10  -6    0.79    0.21 
  -2 -10  -6    1.46    0.36 
  -3  -9  -6   -0.23    0.19 
  -3  -9  -6    0.13    0.15 
  -4  -8  -6    2.12    0.34 
  -4  -8  -6    2.53    0.39 
  -5  -7  -6    0.17    0.14 
  -5  -7  -6    0.04    0.16 
  -6  -6  -6    6.13    0.56 
  -7  -5  -6    0.53    0.22 
  -8  -4  -6    0.91    0.24 
  -9  -3  -6    0.62    0.21 
 -10  -2  -6    0.11    0.16 
  10   2   6    0.06    0.12 
 -11  -1  -6    2.12    0.33 
  11   1   6    1.94    0.29 
  11   1   6    1.48    0.30 
 -12   0  -6    0.30    0.18 
  12   0   6    0.38    0.22 
  12   0   6    0.41    0.18 
 -13   1  -6    0.65    0.20 
  13  -1   6    0.52    0.25 
  13  -1   6    0.58    0.19 
 -14   2  -6    0.35    0.19 
  14  -2   6    0.33    0.18 
  14  -2   6    0.34    0.27 
 -15   3  -6    0.19    0.19 
  15  -3   6   -0.08    0.16 
  15  -3   6    0.03    0.27 
  16  -4   6    0.08    0.19 
  16  -4   6    0.02    0.24 
  17  -5   6    0.40    0.27 
  17  -5   6    0.04    0.25 
  18  -6   6    0.49    0.33 
  18  -6   6    0.31    0.26 
  19  -7   6    0.22    0.34 
  19  -7   6    0.20    0.31 
  20  -8   6   -0.15    0.35 
  21  -9   6   -0.07    0.43 
   0 -14  -6    0.46    0.53 
  -1 -13  -6    0.35    0.42 
  -2 -12  -6    0.42    0.32 
  -3 -11  -6    0.50    0.32 
  -3 -11  -6    0.01    0.17 
  -4 -10  -6    0.41    0.24 
  -4 -10  -6    0.35    0.18 
  -5  -9  -6   -0.06    0.20 
  -5  -9  -6    0.20    0.18 
  -6  -8  -6    0.26    0.22 
  -6  -8  -6    0.75    0.22 
  -7  -7  -6    0.98    0.25 
  -7  -7  -6    1.05    0.23 
  -8  -6  -6    5.97    0.60 
  -9  -5  -6    0.01    0.13 
 -10  -4  -6    5.45    0.56 
 -11  -3  -6    0.25    0.18 
  11   3   6   -0.03    0.13 
 -12  -2  -6    0.23    0.20 
  12   2   6    0.39    0.18 
 -13  -1  -6    0.06    0.16 
  13   1   6    0.14    0.16 
 -14   0  -6    8.77    0.69 
  14   0   6    8.32    0.66 
  14   0   6    7.80    0.63 
 -15   1  -6    0.21    0.20 
  15  -1   6    0.14    0.24 
  15  -1   6    0.09    0.18 
 -16   2  -6    0.93    0.26 
  16  -2   6    1.07    0.26 
  16  -2   6    1.28    0.38 
  17  -3   6   -0.07    0.17 
  17  -3   6   -0.13    0.29 
  18  -4   6    0.84    0.29 
  19  -5   6   -0.14    0.22 
  20  -6   6   -0.13    0.29 
  21  -7   6   -0.18    0.34 
  22  -8   6    0.08    0.46 
  -2 -14  -6    0.13    0.51 
  -3 -13  -6    0.56    0.46 
  -4 -12  -6   -0.05    0.30 
  -4 -12  -6    0.15    0.21 
  -5 -11  -6    0.00    0.27 
  -5 -11  -6    0.14    0.18 
  -6 -10  -6    0.12    0.24 
  -6 -10  -6    0.27    0.21 
  -7  -9  -6    0.41    0.20 
  -7  -9  -6    0.02    0.20 
  -8  -8  -6    0.29    0.21 
  -8  -8  -6    0.66    0.22 
  -9  -7  -6    2.30    0.33 
  -9  -7  -6    2.51    0.39 
 -10  -6  -6    6.47    0.49 
 -10  -6  -6    5.63    0.62 
 -11  -5  -6    0.92    0.27 
 -12  -4  -6    1.46    0.31 
 -13  -3  -6   -0.06    0.17 
  13   3   6    0.10    0.15 
 -14  -2  -6    0.59    0.23 
  14   2   6    0.24    0.16 
 -15  -1  -6    0.19    0.22 
  15   1   6    0.14    0.17 
 -16   0  -6    1.06    0.30 
  16   0   6    1.37    0.28 
 -17   1  -6    2.10    0.37 
  17  -1   6    2.37    0.38 
 -18   2  -6    0.43    0.27 
  18  -2   6    0.01    0.20 
  19  -3   6   -0.21    0.20 
  20  -4   6   -0.51    0.21 
  21  -5   6    0.02    0.30 
  22  -6   6   -0.04    0.32 
  23  -7   6   -0.20    0.39 
  -4 -14  -6   -0.02    0.48 
  -5 -13  -6    0.17    0.41 
  -6 -12  -6    0.09    0.19 
  -6 -12  -6    0.33    0.35 
  -7 -11  -6    0.31    0.23 
  -7 -11  -6   -0.22    0.26 
  -8 -10  -6   -0.09    0.22 
  -8 -10  -6    0.39    0.19 
  -9  -9  -6    2.18    0.38 
  -9  -9  -6    1.47    0.34 
 -10  -8  -6    0.33    0.21 
 -10  -8  -6    0.10    0.17 
 -11  -7  -6    0.24    0.16 
 -11  -7  -6    0.11    0.17 
 -12  -6  -6    3.48    0.37 
 -12  -6  -6    4.15    0.54 
 -13  -5  -6    0.12    0.19 
 -14  -4  -6    0.60    0.24 
 -15  -3  -6   -0.01    0.21 
  15   3   6    0.04    0.15 
 -16  -2  -6    0.94    0.31 
  16   2   6    1.44    0.31 
 -17  -1  -6    2.21    0.42 
  17   1   6    2.39    0.38 
 -18   0  -6   -0.04    0.21 
  18   0   6   -0.04    0.19 
 -19   1  -6    0.17    0.26 
  19  -1   6    0.12    0.19 
  20  -2   6   -0.06    0.22 
  21  -3   6    0.05    0.26 
  22  -4   6   -0.24    0.26 
  23  -5   6    0.52    0.40 
  24  -6   6    0.25    0.44 
  -6 -14  -6   -0.03    0.50 
  -7 -13  -6    0.09    0.23 
  -7 -13  -6    0.00    0.41 
  -8 -12  -6   -0.43    0.18 
  -8 -12  -6    0.08    0.33 
  -9 -11  -6   -0.22    0.27 
  -9 -11  -6   -0.14    0.17 
 -10 -10  -6    0.23    0.27 
 -10 -10  -6   -0.13    0.17 
 -11  -9  -6    0.13    0.17 
 -12  -8  -6    0.39    0.24 
 -13  -7  -6    0.66    0.26 
 -14  -6  -6    0.41    0.27 
 -15  -5  -6    1.76    0.40 
 -16  -4  -6    0.08    0.24 
 -17  -3  -6   -0.05    0.24 
  17   3   6    0.04    0.17 
 -18  -2  -6    0.66    0.29 
  18   2   6    0.46    0.22 
 -19  -1  -6    0.42    0.28 
  19   1   6    0.41    0.26 
 -20   0  -6    1.78    0.41 
  20   0   6    1.45    0.33 
 -21   1  -6    0.57    0.33 
  21  -1   6    0.84    0.30 
  22  -2   6    0.19    0.30 
  23  -3   6   -0.54    0.26 
  24  -4   6   -0.07    0.33 
  25  -5   6   -0.07    0.41 
  -9 -13  -6    0.46    0.27 
 -10 -12  -6   -0.11    0.20 
 -11 -11  -6    0.07    0.17 
 -12 -10  -6   -0.41    0.16 
 -13  -9  -6   -0.05    0.16 
 -14  -8  -6    0.36    0.23 
 -15  -7  -6    0.11    0.18 
 -16  -6  -6    0.48    0.32 
 -17  -5  -6    0.47    0.30 
 -18  -4  -6    0.78    0.35 
  18   4   6    1.17    0.30 
 -19  -3  -6    0.15    0.26 
  19   3   6    0.23    0.22 
 -20  -2  -6   -0.04    0.26 
  20   2   6   -0.11    0.22 
 -21  -1  -6    0.92    0.34 
  21   1   6    1.56    0.39 
 -22   0  -6    1.31    0.42 
  22   0   6    1.81    0.41 
  23  -1   6   -0.07    0.28 
  24  -2   6    0.36    0.35 
  25  -3   6    0.51    0.41 
  26  -4   6    0.24    0.45 
 -11 -13  -6    0.46    0.34 
 -12 -12  -6   -0.08    0.21 
 -13 -11  -6   -0.49    0.19 
 -14 -10  -6    0.08    0.23 
 -15  -9  -6    0.22    0.22 
 -16  -8  -6    0.51    0.21 
 -17  -7  -6    0.66    0.40 
 -18  -6  -6    1.14    0.44 
 -19  -5  -6   -0.32    0.29 
 -20  -4  -6    0.43    0.35 
  20   4   6    0.32    0.27 
 -21  -3  -6    0.80    0.36 
  21   3   6    0.63    0.28 
 -22  -2  -6    0.16    0.33 
  22   2   6   -0.16    0.28 
 -23  -1  -6   -0.09    0.33 
  23   1   6    0.22    0.32 
  24   0   6    0.62    0.39 
  25  -1   6    0.30    0.39 
  26  -2   6    0.17    0.43 
 -14 -12  -6    0.42    0.33 
 -15 -11  -6    0.51    0.30 
 -16 -10  -6    0.32    0.27 
 -17  -9  -6    0.61    0.26 
 -18  -8  -6    1.75    0.43 
 -19  -7  -6    0.18    0.40 
 -20  -6  -6   -0.05    0.35 
 -21  -5  -6    0.45    0.37 
 -22  -4  -6    0.05    0.35 
  22   4   6   -0.17    0.27 
 -23  -3  -6    0.05    0.34 
  23   3   6    0.31    0.30 
 -24  -2  -6   -0.12    0.37 
  24   2   6    0.47    0.37 
 -25  -1  -6    0.28    0.42 
  25   1   6    0.61    0.39 
  26   0   6    0.87    0.50 
  27  -1   6    0.18    0.44 
 -17 -11  -6   -0.18    0.41 
 -18 -10  -6    0.30    0.37 
 -19  -9  -6   -0.10    0.26 
 -20  -8  -6    0.38    0.47 
 -21  -7  -6    0.34    0.44 
 -22  -6  -6    0.06    0.46 
 -23  -5  -6    0.16    0.44 
 -24  -4  -6   -0.49    0.39 
  24   4   6    0.25    0.37 
 -25  -3  -6    0.52    0.49 
  25   3   6    0.55    0.40 
 -26  -2  -6   -0.06    0.46 
  26   2   6    0.27    0.42 
  27   1   6    0.20    0.44 
 -21  -9  -6   -0.03    0.50 
 -22  -8  -6    0.21    0.60 
 -23  -7  -6    0.35    0.58 
 -24  -6  -6    0.08    0.52 
 -25  -5  -6    0.46    0.59 
 -26  -4  -6    0.25    0.59 
  29   5  -7   -0.23    0.28 
 -29  -5   7    0.04    0.59 
 -28  -6   7    0.13    0.55 
 -27  -7   7   -0.38    0.54 
 -26  -8   7   -0.25    0.52 
 -25  -9   7    0.38    0.52 
  30   2  -7   -0.14    0.25 
 -30  -2   7    0.07    0.55 
  29   3  -7   -0.17    0.22 
 -29  -3   7   -0.45    0.49 
  28   4  -7   -0.29    0.17 
 -28  -4   7    0.01    0.47 
  27   5  -7   -0.21    0.17 
 -27  -5   7    0.12    0.49 
 -26  -6   7   -0.24    0.49 
 -25  -7   7    0.16    0.50 
 -24  -8   7   -0.16    0.26 
 -23  -9   7   -0.21    0.27 
 -22 -10   7   -0.13    0.34 
 -21 -11   7   -0.28    0.44 
  30   0  -7    0.23    0.25 
  29   1  -7    0.16    0.23 
 -29  -1   7    0.12    0.45 
  28   2  -7    0.28    0.21 
 -28  -2   7    0.96    0.50 
  27   3  -7    0.12    0.18 
 -27  -3   7   -0.02    0.42 
  26   4  -7   -0.03    0.17 
 -26  -4   7    0.58    0.44 
  25   5  -7    0.27    0.19 
 -25  -5   7    0.15    0.42 
 -24  -6   7    0.23    0.38 
 -23  -7   7    0.46    0.31 
 -22  -8   7   -0.04    0.23 
 -21  -9   7    1.01    0.31 
 -20 -10   7   -0.28    0.21 
 -19 -11   7   -0.13    0.24 
 -18 -12   7    0.13    0.30 
  30  -2  -7    0.21    0.30 
  29  -1  -7    0.21    0.24 
  28   0  -7    0.00    0.19 
 -28   0   7   -0.04    0.38 
  27   1  -7    0.55    0.24 
 -27  -1   7    0.07    0.38 
  26   2  -7    0.85    0.24 
 -26  -2   7    0.22    0.40 
  25   3  -7    0.59    0.22 
 -25  -3   7    0.10    0.39 
  24   4  -7    1.12    0.26 
 -24  -4   7    1.77    0.50 
  23   5  -7    1.36    0.27 
 -23  -5   7    1.58    0.51 
 -22  -6   7    0.11    0.35 
 -21  -7   7    0.27    0.21 
 -20  -8   7   -0.30    0.18 
 -19  -9   7    0.29    0.21 
 -18 -10   7    0.16    0.22 
 -17 -11   7    0.21    0.27 
 -16 -12   7    0.31    0.28 
 -15 -13   7   -0.02    0.33 
  29  -3  -7    0.31    0.28 
  28  -2  -7    0.03    0.20 
  27  -1  -7    0.45    0.22 
 -27   1   7    0.49    0.42 
  26   0  -7    0.00    0.17 
 -26   0   7    0.05    0.34 
  25   1  -7    0.59    0.21 
 -25  -1   7    0.42    0.36 
  24   2  -7    0.31    0.18 
 -24  -2   7    0.13    0.33 
  23   3  -7    0.86    0.23 
 -23  -3   7    0.45    0.35 
  22   4  -7    0.16    0.17 
 -22  -4   7    0.04    0.32 
  21   5  -7    0.31    0.16 
 -21  -5   7    0.24    0.29 
 -20  -6   7    0.23    0.21 
 -19  -7   7    0.39    0.21 
 -18  -8   7    0.18    0.20 
 -17  -9   7   -0.01    0.21 
 -16 -10   7    0.59    0.23 
 -15 -11   7    0.94    0.31 
 -14 -12   7   -0.23    0.22 
  29  -5  -7    0.02    0.38 
  28  -4  -7   -0.29    0.20 
  27  -3  -7   -0.03    0.19 
  26  -2  -7    0.58    0.23 
  25  -1  -7    0.37    0.22 
 -25   1   7    1.15    0.42 
  24   0  -7    0.21    0.18 
 -24   0   7    0.02    0.29 
  23   1  -7    1.86    0.32 
 -23  -1   7    1.91    0.45 
  22   2  -7    0.97    0.24 
 -22  -2   7    1.32    0.40 
  21   3  -7    3.79    0.42 
 -21  -3   7    3.91    0.63 
  20   4  -7    0.72    0.19 
 -20  -4   7    0.33    0.31 
  19   5  -7    1.69    0.26 
 -19  -5   7    1.54    0.41 
 -18  -6   7    0.64    0.25 
 -17  -7   7    0.56    0.26 
 -16  -8   7    0.01    0.19 
 -15  -9   7   -0.15    0.18 
 -14 -10   7    0.40    0.23 
 -13 -11   7    0.00    0.21 
 -12 -12   7    0.35    0.26 
  28  -6  -7    0.31    0.40 
  27  -5  -7    0.47    0.27 
  26  -4  -7   -0.22    0.18 
  25  -3  -7    0.71    0.23 
  24  -2  -7    0.07    0.17 
 -24   2   7    0.00    0.28 
  23  -1  -7    1.66    0.31 
 -23   1   7    1.61    0.43 
  22   0  -7   -0.04    0.14 
 -22   0   7    0.40    0.28 
  21   1  -7    0.16    0.16 
 -21  -1   7    0.01    0.25 
  20   2  -7    0.28    0.15 
 -20  -2   7    0.04    0.23 
  19   3  -7    0.19    0.14 
 -19  -3   7   -0.11    0.20 
  18   4  -7    0.13    0.11 
 -18  -4   7    0.21    0.25 
 -17  -5   7    1.16    0.32 
 -16  -6   7    1.49    0.35 
 -15  -7   7    0.21    0.20 
 -14  -8   7    0.70    0.25 
 -13  -9   7    0.62    0.24 
 -12 -10   7   -0.06    0.19 
 -12 -10   7    0.00    0.40 
 -11 -11   7    1.04    0.54 
 -11 -11   7    0.32    0.26 
 -10 -12   7    0.21    0.54 
 -10 -12   7    0.01    0.24 
  -9 -13   7   -0.27    0.61 
  -8 -14   7    0.55    0.83 
  27  -7  -7   -0.10    0.33 
  26  -6  -7    0.49    0.24 
  25  -5  -7    0.33    0.18 
  24  -4  -7    1.35    0.29 
  23  -3  -7    0.93    0.26 
  22  -2  -7    1.00    0.27 
 -22   2   7    1.15    0.35 
  21  -1  -7    0.01    0.14 
 -21   1   7    0.25    0.27 
  20   0  -7    0.05    0.13 
 -20   0   7    0.28    0.26 
  19   1  -7    6.34    0.54 
 -19  -1   7    6.41    0.70 
  18   2  -7    5.78    0.48 
 -18  -2   7    4.22    0.61 
  17   3  -7    0.10    0.15 
 -17  -3   7    0.28    0.22 
  16   4  -7    0.13    0.14 
 -16  -4   7    0.22    0.22 
 -15  -5   7    3.37    0.48 
 -14  -6   7    3.71    0.46 
 -14  -6   7    2.89    0.46 
 -13  -7   7    3.82    0.55 
 -13  -7   7    3.48    0.50 
 -12  -8   7    3.81    0.52 
 -12  -8   7    3.29    0.54 
 -11  -9   7    0.06    0.19 
 -11  -9   7   -0.10    0.31 
 -10 -10   7    0.74    0.28 
 -10 -10   7    0.77    0.43 
  -9 -11   7    0.14    0.23 
  -9 -11   7    0.80    0.49 
  -8 -12   7    0.37    0.54 
  -7 -13   7   -0.25    0.61 
  -6 -14   7   -0.05    0.73 
  26  -8  -7    0.27    0.39 
  25  -7  -7    0.01    0.23 
  24  -6  -7   -0.06    0.17 
  23  -5  -7    0.92    0.26 
  22  -4  -7    0.19    0.17 
  21  -3  -7    3.38    0.40 
 -21   3   7    0.04    0.20 
  20  -2  -7    0.30    0.17 
 -20   2   7    0.34    0.24 
  19  -1  -7    7.28    0.59 
 -19   1   7    6.09    0.66 
  18   0  -7    0.02    0.12 
 -18   0   7   -0.05    0.20 
  17   1  -7   -0.10    0.14 
 -17  -1   7    0.14    0.22 
  16   2  -7    9.12    0.58 
 -16  -2   7   10.39    0.86 
  15   3  -7    1.02    0.21 
 -15  -3   7    0.95    0.31 
  14   4  -7    1.54    0.22 
 -14  -4   7    1.48    0.32 
 -14  -4   7    1.96    0.31 
 -13  -5   7    1.72    0.32 
 -13  -5   7    1.58    0.33 
 -12  -6   7    6.99    0.72 
 -12  -6   7    8.11    0.70 
 -11  -7   7    0.79    0.29 
 -11  -7   7    2.37    0.39 
 -10  -8   7    3.07    0.45 
 -10  -8   7    2.47    0.49 
  -9  -9   7    1.40    0.31 
  -9  -9   7    1.85    0.50 
  -8 -10   7    1.13    0.50 
  -8 -10   7    0.94    0.28 
  -7 -11   7    0.39    0.22 
  -7 -11   7    0.94    0.53 
  -6 -12   7    0.43    0.52 
  -5 -13   7   -0.17    0.61 
  -4 -14   7    0.48    0.78 
  24  -8  -7    0.03    0.20 
  23  -7  -7    0.15    0.17 
  22  -6  -7   -0.05    0.14 
  21  -5  -7   -0.10    0.14 
  20  -4  -7    0.43    0.17 
 -20   4   7    0.42    0.22 
  19  -3  -7   -0.06    0.16 
  19  -3  -7   -0.06    0.13 
 -19   3   7   -0.04    0.14 
  18  -2  -7    5.33    0.50 
  18  -2  -7    5.02    0.44 
 -18   2   7    4.72    0.52 
  17  -1  -7    0.29    0.14 
  17  -1  -7    0.05    0.15 
 -17   1   7    0.10    0.18 
  16   0  -7   -0.13    0.14 
 -16   0   7   -0.22    0.17 
  15   1  -7    1.20    0.22 
 -15  -1   7    1.81    0.34 
  14   2  -7    0.99    0.18 
 -14  -2   7    0.85    0.26 
  13   3  -7    1.54    0.21 
 -13  -3   7    1.69    0.27 
 -13  -3   7    1.80    0.34 
 -12  -4   7    4.39    0.45 
 -12  -4   7    3.33    0.48 
 -11  -5   7    1.58    0.32 
 -11  -5   7    2.85    0.39 
 -10  -6   7    5.04    0.55 
  -9  -7   7    1.30    0.29 
  -9  -7   7    1.84    0.40 
  -8  -8   7    6.77    0.80 
  -8  -8   7    4.98    0.57 
  -7  -9   7   -0.03    0.32 
  -7  -9   7   -0.02    0.15 
  -6 -10   7    2.60    0.37 
  -6 -10   7    1.67    0.54 
  -5 -11   7   -0.11    0.42 
  -4 -12   7    0.35    0.54 
  -3 -13   7   -0.14    0.55 
  -2 -14   7   -0.03    0.74 
  23  -9  -7   -0.01    0.25 
  22  -8  -7    0.15    0.19 
  21  -7  -7    0.60    0.24 
  21  -7  -7   -0.02    0.14 
  20  -6  -7    0.36    0.20 
  20  -6  -7   -0.10    0.14 
  19  -5  -7    2.16    0.32 
  19  -5  -7    2.26    0.35 
  18  -4  -7    0.05    0.17 
  18  -4  -7   -0.20    0.11 
 -18   4   7   -0.03    0.16 
  17  -3  -7    0.23    0.16 
  17  -3  -7    0.07    0.11 
 -17   3   7    0.08    0.14 
  16  -2  -7    9.04    0.62 
  16  -2  -7    9.65    0.64 
 -16   2   7   10.30    0.69 
  15  -1  -7    1.11    0.22 
 -15   1   7    2.15    0.33 
  14   0  -7    0.01    0.12 
 -14   0   7    0.04    0.15 
  13   1  -7    0.38    0.13 
 -13  -1   7    0.59    0.21 
  12   2  -7    1.04    0.18 
 -12  -2   7    1.73    0.31 
 -12  -2   7    1.47    0.24 
  11   3  -7    0.45    0.12 
 -11  -3   7    0.51    0.19 
 -11  -3   7    0.60    0.20 
 -10  -4   7    3.12    0.44 
 -10  -4   7    4.18    0.45 
  -9  -5   7    0.43    0.20 
  -9  -5   7    0.58    0.22 
  -8  -6   7    7.05    0.68 
  -8  -6   7    5.53    0.58 
  -7  -7   7    0.28    0.25 
  -7  -7   7    0.00    0.14 
  -6  -8   7    1.03    0.27 
  -6  -8   7    0.59    0.36 
  -5  -9   7    3.26    0.64 
  -5  -9   7    2.11    0.37 
  -4 -10   7    0.61    0.43 
  -4 -10   7    0.66    0.25 
  -3 -11   7    0.15    0.43 
  -2 -12   7    2.10    0.68 
  -1 -13   7    0.69    0.64 
   0 -14   7   -0.03    0.73 
  22 -10  -7   -0.13    0.31 
  21  -9  -7    0.17    0.26 
  20  -8  -7   -0.11    0.21 
  19  -7  -7    0.58    0.23 
  18  -6  -7    0.45    0.23 
  17  -5  -7    0.56    0.21 
 -17   5   7    0.81    0.21 
  16  -4  -7    0.19    0.16 
 -16   4   7    0.03    0.14 
  15  -3  -7    0.93    0.22 
  15  -3  -7    1.31    0.25 
 -15   3   7    0.82    0.21 
  14  -2  -7    0.62    0.18 
 -14   2   7    1.44    0.25 
  13  -1  -7    0.45    0.15 
 -13   1   7    0.18    0.14 
  12   0  -7    0.09    0.10 
 -12   0   7    0.18    0.14 
  11   1  -7   17.81    0.87 
 -11  -1   7   17.93    1.05 
  10   2  -7    0.02    0.08 
 -10  -2   7    0.28    0.16 
 -10  -2   7    0.11    0.13 
   9   3  -7    0.63    0.11 
  -9  -3   7    0.78    0.21 
  -9  -3   7    0.22    0.14 
  -8  -4   7    0.37    0.16 
  -8  -4   7    0.55    0.19 
  -7  -5   7    0.62    0.19 
  -7  -5   7    0.89    0.26 
  -6  -6   7    0.02    0.12 
  -6  -6   7   -0.15    0.19 
  -5  -7   7    0.45    0.29 
  -5  -7   7    0.17    0.15 
  -4  -8   7    5.04    0.50 
  -4  -8   7    4.38    0.68 
  -3  -9   7    0.94    0.25 
  -3  -9   7    0.69    0.38 
  -2 -10   7    1.30    0.51 
  -1 -11   7    0.30    0.45 
   0 -12   7    0.72    0.60 
   1 -13   7   -0.06    0.60 
   2 -14   7   -0.35    0.78 
  21 -11  -7    0.57    0.41 
  20 -10  -7    0.03    0.24 
  19  -9  -7   -0.21    0.19 
  18  -8  -7    0.24    0.20 
  17  -7  -7    0.46    0.24 
  16  -6  -7    1.30    0.28 
  15  -5  -7    4.66    0.54 
 -15   5   7    5.42    0.39 
  14  -4  -7    1.91    0.32 
 -14   4   7    2.50    0.28 
  13  -3  -7    1.98    0.28 
 -13   3   7    1.72    0.24 
 -12   2   7    1.51    0.24 
  11  -1  -7   17.41    0.88 
 -11   1   7   17.70    0.99 
  10   0  -7    0.14    0.10 
 -10   0   7    0.04    0.11 
   9   1  -7   75.30    3.18 
  -9  -1   7   72.30    3.53 
   8   2  -7   15.78    0.75 
  -8  -2   7   18.14    0.97 
  -7  -3   7   12.16    0.76 
  -7  -3   7   11.70    0.81 
  -6  -4   7    8.40    0.68 
  -6  -4   7    9.48    0.62 
  -5  -5   7    3.67    0.50 
  -5  -5   7    3.48    0.39 
  -4  -6   7    2.55    0.32 
  -4  -6   7    2.06    0.42 
  -3  -7   7    0.24    0.29 
  -3  -7   7    0.36    0.16 
  -2  -8   7    0.02    0.13 
  -2  -8   7    0.09    0.28 
  -1  -9   7   22.13    1.19 
  -1  -9   7   21.68    1.62 
   0 -10   7    0.44    0.44 
   1 -11   7    0.46    0.47 
   2 -12   7    0.66    0.55 
   3 -13   7   -0.19    0.67 
   4 -14   7    0.01    0.86 
  19 -11  -7    0.22    0.28 
  18 -10  -7    0.19    0.24 
  17  -9  -7   -0.04    0.22 
  16  -8  -7   -0.17    0.17 
  15  -7  -7    0.13    0.14 
  14  -6  -7    4.25    0.32 
  14  -6  -7    5.30    0.56 
  13  -5  -7    1.92    0.33 
 -13   5   7    1.68    0.22 
  12  -4  -7    3.29    0.41 
 -12   4   7    4.21    0.34 
 -11   3   7    0.77    0.16 
 -10   2   7    0.18    0.11 
  -9   1   7   76.87    3.61 
   8   0  -7    0.02    0.07 
  -8   0   7    0.00    0.09 
   7   1  -7    4.18    0.24 
  -7  -1   7    4.68    0.43 
  -7  -1   7    4.00    0.38 
   6   2  -7   12.74    0.56 
  -6  -2   7   12.88    0.83 
  -6  -2   7   11.63    0.73 
  -5  -3   7   14.69    0.96 
  -5  -3   7   14.56    0.84 
  -4  -4   7    2.96    0.34 
  -4  -4   7    3.44    0.45 
  -3  -5   7    9.29    0.60 
  -3  -5   7    9.93    0.85 
  -2  -6   7    2.24    0.42 
  -2  -6   7    1.54    0.24 
  -1  -7   7    0.10    0.29 
  -1  -7   7   -0.02    0.11 
   0  -8   7    3.79    0.35 
   0  -8   7    3.91    0.67 
   1  -9   7    0.89    0.44 
   2 -10   7    0.01    0.40 
   3 -11   7   -0.07    0.46 
   4 -12   7    0.00    0.53 
   5 -13   7    0.03    0.70 
   6 -14   7   -0.40    0.75 
  18 -12  -7    0.24    0.43 
  17 -11  -7    0.09    0.26 
  16 -10  -7    0.34    0.24 
  15  -9  -7    0.46    0.26 
  14  -8  -7    0.20    0.19 
  13  -7  -7    3.52    0.49 
  12  -6  -7    8.53    0.47 
  12  -6  -7    7.34    0.70 
  11  -5  -7    2.90    0.39 
  11  -5  -7    2.32    0.22 
  -9   3   7    0.84    0.15 
  -8   2   7   18.69    0.98 
  -7   1   7    5.12    0.36 
  -6   0   7    0.09    0.07 
   5   1  -7    0.82    0.07 
  -5  -1   7    0.84    0.19 
  -5  -1   7    0.80    0.16 
  -4  -2   7    0.58    0.15 
  -4  -2   7    0.64    0.20 
  -3  -3   7    2.16    0.26 
  -3  -3   7    2.03    0.34 
  -2  -4   7    0.43    0.21 
  -2  -4   7    0.36    0.12 
  -1  -5   7    2.20    0.25 
  -1  -5   7    2.25    0.41 
   0  -6   7    0.04    0.09 
   0  -6   7   -0.05    0.21 
   1  -7   7    2.79    0.56 
   1  -7   7    2.47    0.25 
   2  -8   7    2.47    0.59 
   3  -9   7   10.73    1.22 
   4 -10   7    0.29    0.42 
   5 -11   7    0.09    0.29 
   6 -12   7   -0.10    0.35 
   7 -13   7   -0.38    0.42 
  16 -12  -7    0.08    0.31 
  15 -11  -7    0.75    0.34 
  14 -10  -7    0.33    0.22 
  13  -9  -7    0.41    0.24 
  12  -8  -7    2.93    0.46 
  11  -7  -7    2.82    0.27 
  11  -7  -7    2.97    0.45 
  10  -6  -7    8.18    0.46 
  10  -6  -7    6.35    0.66 
   9  -5  -7    1.04    0.15 
   9  -5  -7    0.90    0.23 
   8  -4  -7    0.28    0.10 
   7  -3  -7   12.20    0.63 
  -6   2   7   12.28    0.67 
  -5   1   7    1.06    0.16 
  -4   0   7   -0.02    0.06 
  -4   0   7   -0.02    0.11 
  -3  -1   7    0.13    0.07 
  -3  -1   7    0.03    0.12 
  -2  -2   7   10.74    0.77 
  -2  -2   7   10.63    0.60 
  -1  -3   7   22.60    1.44 
  -1  -3   7   25.49    1.06 
  -1  -3   7   22.83    1.19 
   0  -4   7    0.91    0.15 
   0  -4   7    0.89    0.26 
   1  -5   7   -0.17    0.19 
   1  -5   7    0.05    0.07 
   2  -6   7   10.41    0.99 
   2  -6   7   10.03    0.56 
   3  -7   7    3.38    0.59 
   3  -7   7    3.55    0.26 
   4  -8   7    5.77    0.81 
   5  -9   7    0.55    0.29 
   6 -10   7    0.50    0.33 
   7 -11   7    0.25    0.32 
   8 -12   7   -0.04    0.31 
   9 -13   7   -0.29    0.55 
  15 -13  -7   -0.24    0.52 
  14 -12  -7   -0.10    0.25 
  13 -11  -7    0.06    0.21 
  12 -10  -7    0.52    0.24 
  11  -9  -7    0.13    0.19 
  10  -8  -7    2.88    0.46 
   9  -7  -7    1.58    0.22 
   9  -7  -7    1.20    0.28 
   8  -6  -7    6.83    0.42 
   8  -6  -7    6.09    0.62 
   7  -5  -7    1.02    0.15 
   6  -4  -7    9.51    0.52 
   5  -3  -7   14.62    0.74 
   4  -2  -7    0.43    0.09 
   3  -1  -7    0.17    0.06 
  -2   0   7   -0.04    0.12 
  -2   0   7    0.00    0.05 
  -1  -1   7   15.89    0.81 
  -1  -1   7   15.85    1.00 
   0  -2   7    0.69    0.08 
   0  -2   7    0.67    0.12 
   0  -2   7    0.82    0.24 
   1  -3   7    0.67    0.26 
   1  -3   7    0.59    0.12 
   1  -3   7    0.61    0.10 
  -2   4  -7    0.06    0.06 
   2  -4   7   -0.06    0.17 
   2  -4   7    0.06    0.08 
  -3   5  -7    5.49    0.31 
   3  -5   7    4.71    0.64 
  -4   6  -7   14.51    0.70 
   4  -6   7   12.56    1.17 
   5  -7   7    0.48    0.29 
   6  -8   7    0.38    0.30 
   7  -9   7    2.68    0.62 
   8 -10   7    0.16    0.30 
   9 -11   7    0.18    0.31 
  10 -12   7    0.16    0.35 
  11 -13   7    0.39    0.76 
  13 -13  -7    0.13    0.41 
  12 -12  -7   -0.06    0.24 
  11 -11  -7    0.44    0.27 
  10 -10  -7    0.49    0.26 
   9  -9  -7    1.98    0.38 
   8  -8  -7    5.77    0.67 
   8  -8  -7    6.36    0.43 
   7  -7  -7    0.13    0.14 
   7  -7  -7    0.10    0.14 
   6  -6  -7    0.21    0.12 
   6  -6  -7    0.04    0.14 
   5  -5  -7    3.73    0.29 
   4  -4  -7    3.20    0.26 
   3  -3  -7    1.85    0.19 
   2  -2  -7    9.73    0.52 
   1  -1  -7   14.87    0.74 
   0   0  -7    0.02    0.05 
   0   0   7    0.08    0.14 
  -1   1  -7    0.06    0.05 
   1  -1   7    0.01    0.05 
   1  -1   7   -0.03    0.13 
  -2   2  -7   12.06    0.61 
   2  -2   7   11.59    0.84 
   2  -2   7   12.11    0.59 
  -3   3  -7    1.04    0.12 
   3  -3   7    0.46    0.25 
   3  -3   7    1.10    0.15 
  -4   4  -7    2.19    0.18 
   4  -4   7    2.17    0.24 
   4  -4   7    2.52    0.46 
  -5   5  -7    1.46    0.15 
   5  -5   7    1.50    0.40 
  -6   6  -7    3.90    0.27 
   6  -6   7    4.60    0.67 
   6  -6   7    4.36    0.39 
   7  -7   7    6.16    0.83 
   7  -7   7    6.56    0.53 
   8  -8   7    0.18    0.29 
   9  -9   7   -0.09    0.29 
   9  -9   7    0.15    0.21 
  10 -10   7    0.19    0.26 
  10 -10   7    0.10    0.31 
  11 -11   7   -0.02    0.28 
  11 -11   7    0.51    0.37 
  12 -12   7    0.10    0.47 
  12 -12   7    0.30    0.41 
  11 -13  -7    0.13    0.36 
  10 -12  -7    0.50    0.29 
   9 -11  -7    0.01    0.21 
   8 -10  -7    0.60    0.27 
   7  -9  -7   -0.02    0.16 
   6  -8  -7    1.06    0.22 
   6  -8  -7    1.03    0.28 
   5  -7  -7    0.54    0.17 
   5  -7  -7    0.53    0.18 
   4  -6  -7    2.37    0.36 
   4  -6  -7    2.75    0.28 
   3  -5  -7    9.73    0.57 
   2  -4  -7    0.36    0.12 
   1  -3  -7   24.17    1.19 
   0  -2  -7    0.56    0.13 
  -1  -1  -7    0.09    0.08 
   1   1   7   -0.03    0.13 
  -2   0  -7    0.07    0.08 
   2   0   7   -0.03    0.12 
   2   0   7   -0.02    0.06 
  -3   1  -7    3.93    0.28 
   3  -1   7    5.01    0.29 
   3  -1   7    4.90    0.51 
  -4   2  -7    1.45    0.17 
   4  -2   7    1.59    0.32 
   4  -2   7    1.80    0.20 
  -5   3  -7    1.98    0.19 
   5  -3   7    1.67    0.35 
  -6   4  -7    1.93    0.19 
   6  -4   7    1.25    0.37 
   6  -4   7    1.71    0.23 
  -7   5  -7    0.91    0.15 
   7  -5   7    1.07    0.21 
   7  -5   7    0.62    0.32 
   8  -6   7    5.78    0.49 
   8  -6   7    5.84    0.78 
   9  -7   7    1.47    0.30 
   9  -7   7    2.03    0.50 
  10  -8   7    1.12    0.28 
  10  -8   7    1.49    0.47 
  11  -9   7   -0.29    0.27 
  11  -9   7    0.03    0.24 
  12 -10   7    0.18    0.29 
  12 -10   7   -0.04    0.28 
  13 -11   7   -0.19    0.34 
  13 -11   7   -0.31    0.31 
  14 -12   7    0.16    0.45 
  14 -12   7    0.02    0.63 
  10 -14  -7    0.67    0.63 
   9 -13  -7   -0.37    0.26 
   8 -12  -7   -0.10    0.24 
   7 -11  -7    1.00    0.33 
   6 -10  -7    1.66    0.44 
   5  -9  -7    2.75    0.36 
   5  -9  -7    2.90    0.51 
   4  -8  -7    4.45    0.59 
   4  -8  -7    4.52    0.42 
   3  -7  -7    0.34    0.20 
   3  -7  -7    0.24    0.15 
   2  -6  -7    1.53    0.23 
   1  -5  -7    1.96    0.25 
   0  -4  -7    0.86    0.18 
  -1  -3  -7    0.43    0.14 
  -2  -2  -7   11.64    0.64 
  -3  -1  -7    4.31    0.32 
   3   1   7    5.38    0.49 
  -4   0  -7    0.11    0.11 
   4   0   7    0.05    0.08 
   4   0   7    0.09    0.14 
  -5   1  -7   20.45    1.03 
   5  -1   7   21.16    0.99 
   5  -1   7   19.64    1.26 
   6  -2   7   15.31    0.79 
   6  -2   7   15.55    1.05 
  -7   3  -7    4.85    0.34 
   7  -3   7    5.91    0.39 
   7  -3   7    4.56    0.61 
  -8   4  -7    1.38    0.19 
   8  -4   7    1.32    0.22 
   8  -4   7    1.27    0.38 
  -9   5  -7    9.77    0.56 
   9  -5   7    9.71    0.63 
   9  -5   7   10.67    0.99 
  10  -6   7    0.38    0.25 
  10  -6   7    0.30    0.19 
  11  -7   7    0.04    0.19 
  11  -7   7    0.26    0.24 
  12  -8   7    0.15    0.31 
  12  -8   7   -0.07    0.21 
  13  -9   7    0.30    0.30 
  13  -9   7    0.64    0.29 
  14 -10   7   -0.02    0.35 
  14 -10   7   -0.04    0.31 
  15 -11   7   -0.32    0.39 
  15 -11   7   -0.48    0.34 
   8 -14  -7    0.61    0.68 
   7 -13  -7   -0.46    0.44 
   6 -12  -7    0.87    0.48 
   5 -11  -7   -0.05    0.32 
   4 -10  -7    0.45    0.31 
   3  -9  -7    1.34    0.38 
   3  -9  -7    1.00    0.24 
   2  -8  -7   -0.14    0.17 
   2  -8  -7   -0.12    0.14 
   1  -7  -7    0.06    0.15 
   1  -7  -7    0.15    0.16 
   0  -6  -7    0.17    0.14 
  -1  -5  -7    0.03    0.12 
  -2  -4  -7    0.05    0.12 
  -3  -3  -7    0.86    0.19 
  -4  -2  -7    1.65    0.23 
  -5  -1  -7   18.95    1.03 
   5   1   7   21.00    1.22 
   5   1   7   20.42    0.97 
  -6   0  -7    0.15    0.12 
   6   0   7   -0.04    0.08 
   6   0   7    0.13    0.17 
  -7   1  -7    8.31    0.51 
   7  -1   7    9.02    0.51 
   7  -1   7    7.09    0.69 
  -8   2  -7    0.67    0.15 
   8  -2   7    0.59    0.25 
   8  -2   7    0.89    0.18 
  -9   3  -7    1.38    0.21 
   9  -3   7    1.50    0.24 
   9  -3   7    1.25    0.34 
 -10   4  -7    3.36    0.31 
  10  -4   7    3.92    0.59 
  10  -4   7    3.42    0.38 
  11  -5   7    0.09    0.18 
  11  -5   7    0.16    0.26 
  12  -6   7    0.17    0.25 
  12  -6   7    0.02    0.19 
  13  -7   7    1.07    0.29 
  13  -7   7    0.17    0.28 
  14  -8   7   -0.07    0.24 
  14  -8   7   -0.39    0.21 
  15  -9   7    1.21    0.38 
  15  -9   7    0.61    0.35 
  16 -10   7   -0.18    0.32 
  16 -10   7    0.81    0.40 
  17 -11   7    0.52    0.49 
   6 -14  -7    0.15    0.61 
   5 -13  -7   -0.11    0.41 
   4 -12  -7    0.89    0.43 
   3 -11  -7   -0.16    0.29 
   2 -10  -7    0.74    0.21 
   2 -10  -7    0.64    0.30 
   1  -9  -7   17.98    1.09 
   1  -9  -7   20.94    1.31 
   0  -8  -7    3.82    0.50 
   0  -8  -7    2.99    0.39 
  -1  -7  -7    2.69    0.34 
  -1  -7  -7    2.39    0.37 
  -2  -6  -7   10.65    0.69 
  -3  -5  -7    4.83    0.45 
  -4  -4  -7    2.02    0.30 
  -5  -3  -7    1.69    0.27 
  -6  -2  -7   15.43    0.88 
  -7  -1  -7    8.38    0.56 
   7   1   7    8.13    0.64 
   7   1   7    9.04    0.52 
  -8   0  -7   -0.11    0.12 
   8   0   7   -0.07    0.18 
   8   0   7   -0.14    0.11 
  -9   1  -7   32.45    1.62 
   9  -1   7   32.23    1.54 
   9  -1   7   31.61    1.86 
 -10   2  -7    9.87    0.61 
  10  -2   7    9.63    0.61 
  10  -2   7    8.75    0.83 
 -11   3  -7    1.85    0.27 
  11  -3   7    1.47    0.37 
  11  -3   7    1.74    0.28 
 -12   4  -7    1.79    0.26 
  12  -4   7    1.49    0.41 
  12  -4   7    1.87    0.32 
  13  -5   7    1.46    0.40 
  13  -5   7    1.94    0.33 
  14  -6   7    1.65    0.43 
  14  -6   7    1.27    0.32 
  15  -7   7   -0.16    0.22 
  15  -7   7    0.45    0.33 
  16  -8   7    0.53    0.36 
  16  -8   7    0.45    0.31 
  17  -9   7   -0.37    0.31 
  17  -9   7   -0.14    0.33 
  18 -10   7   -0.42    0.37 
  18 -10   7    0.06    0.43 
   4 -14  -7   -0.20    0.51 
   3 -13  -7   -0.18    0.41 
   2 -12  -7    0.83    0.44 
   1 -11  -7   -0.12    0.25 
   0 -10  -7    0.37    0.18 
   0 -10  -7    0.35    0.29 
  -1  -9  -7    0.07    0.14 
  -1  -9  -7    0.11    0.22 
  -2  -8  -7    2.40    0.39 
  -2  -8  -7    2.16    0.33 
  -3  -7  -7    4.09    0.48 
  -3  -7  -7    3.73    0.42 
  -4  -6  -7   10.90    0.72 
  -5  -5  -7    0.94    0.23 
  -6  -4  -7    1.19    0.24 
  -7  -3  -7    5.84    0.51 
  -8  -2  -7    0.68    0.20 
   8   2   7    0.60    0.16 
  -9  -1  -7   33.02    1.72 
   9   1   7   33.22    1.88 
   9   1   7   33.91    1.61 
 -10   0  -7    0.23    0.16 
  10   0   7    0.00    0.13 
  10   0   7   -0.08    0.18 
 -11   1  -7   -0.02    0.14 
  11  -1   7    0.26    0.16 
  11  -1   7    0.26    0.21 
 -12   2  -7    3.85    0.40 
  12  -2   7    4.86    0.59 
  12  -2   7    3.96    0.43 
 -13   3  -7   -0.04    0.15 
  13  -3   7    0.38    0.18 
  13  -3   7    0.28    0.27 
  14  -4   7   -0.07    0.20 
  14  -4   7    0.18    0.20 
  15  -5   7   -0.36    0.22 
  15  -5   7    0.14    0.22 
  16  -6   7    0.29    0.32 
  16  -6   7    0.35    0.26 
  17  -7   7   -0.28    0.22 
  17  -7   7    0.06    0.33 
  18  -8   7    0.03    0.37 
  18  -8   7   -0.24    0.31 
  19  -9   7   -0.27    0.42 
  19  -9   7    0.62    0.45 
   2 -14  -7    0.16    0.52 
   1 -13  -7   -0.20    0.36 
   0 -12  -7    1.18    0.45 
  -1 -11  -7    0.33    0.20 
  -1 -11  -7    0.31    0.29 
  -2 -10  -7    0.84    0.25 
  -2 -10  -7    0.33    0.26 
  -3  -9  -7    9.15    0.80 
  -3  -9  -7    8.90    0.74 
  -4  -8  -7    4.62    0.53 
  -4  -8  -7    4.60    0.52 
  -5  -7  -7   -0.07    0.15 
  -5  -7  -7    0.40    0.17 
  -6  -6  -7    3.01    0.40 
  -7  -5  -7    0.70    0.19 
  -8  -4  -7    0.62    0.22 
  -9  -3  -7    1.10    0.26 
 -10  -2  -7    9.45    0.68 
  10   2   7   10.18    0.61 
 -11  -1  -7   -0.32    0.14 
  11   1   7    0.13    0.20 
  11   1   7    0.12    0.15 
 -12   0  -7    0.16    0.17 
  12   0   7    0.14    0.21 
  12   0   7   -0.16    0.12 
 -13   1  -7    3.99    0.44 
  13  -1   7    3.20    0.48 
  13  -1   7    2.81    0.37 
 -14   2  -7    0.35    0.20 
  14  -2   7    0.22    0.27 
  14  -2   7   -0.02    0.15 
 -15   3  -7    1.08    0.27 
  15  -3   7    1.23    0.39 
  15  -3   7    1.01    0.26 
  16  -4   7   -0.07    0.18 
  16  -4   7   -0.29    0.20 
  17  -5   7    0.12    0.28 
  17  -5   7   -0.09    0.22 
  18  -6   7    0.76    0.37 
  18  -6   7    0.39    0.30 
  19  -7   7    0.13    0.31 
  20  -8   7    0.61    0.44 
   0 -14  -7    0.04    0.47 
  -1 -13  -7    0.22    0.39 
  -2 -12  -7    0.11    0.34 
  -3 -11  -7    0.62    0.24 
  -3 -11  -7    0.08    0.25 
  -4 -10  -7    0.12    0.23 
  -4 -10  -7    0.09    0.15 
  -5  -9  -7    0.50    0.22 
  -5  -9  -7    0.10    0.22 
  -6  -8  -7    0.00    0.15 
  -6  -8  -7    0.43    0.23 
  -7  -7  -7    8.26    0.68 
  -7  -7  -7    4.88    0.52 
  -8  -6  -7    3.78    0.47 
  -9  -5  -7    9.01    0.74 
 -10  -4  -7    2.30    0.37 
 -11  -3  -7    1.30    0.29 
 -12  -2  -7    4.20    0.51 
  12   2   7    3.50    0.39 
 -13  -1  -7    3.40    0.45 
  13   1   7    3.64    0.43 
 -14   0  -7   -0.37    0.17 
  14   0   7   -0.03    0.16 
  14   0   7    0.34    0.25 
 -15   1  -7   -0.05    0.20 
  15  -1   7    0.13    0.18 
  15  -1   7    0.01    0.27 
 -16   2  -7    2.43    0.38 
  16  -2   7    2.19    0.47 
  16  -2   7    2.56    0.38 
  17  -3   7    1.64    0.44 
  17  -3   7    2.17    0.39 
  18  -4   7    0.33    0.25 
  19  -5   7   -0.14    0.25 
  20  -6   7    0.57    0.34 
  21  -7   7   -0.23    0.36 
  22  -8   7    0.31    0.46 
  -2 -14  -7    0.07    0.50 
  -3 -13  -7   -0.01    0.40 
  -4 -12  -7   -0.05    0.32 
  -4 -12  -7    0.01    0.20 
  -5 -11  -7    0.15    0.19 
  -5 -11  -7   -0.05    0.26 
  -6 -10  -7    0.28    0.26 
  -6 -10  -7    0.52    0.22 
  -7  -9  -7    1.39    0.33 
  -7  -9  -7    2.24    0.38 
  -8  -8  -7    0.43    0.22 
  -8  -8  -7    0.35    0.22 
  -9  -7  -7    1.50    0.28 
  -9  -7  -7    1.44    0.31 
 -10  -6  -7    0.22    0.17 
 -11  -5  -7   -0.03    0.19 
 -12  -4  -7    1.30    0.32 
 -13  -3  -7    0.25    0.22 
  13   3   7    0.31    0.18 
 -14  -2  -7    0.15    0.19 
  14   2   7    0.17    0.17 
 -15  -1  -7   -0.02    0.19 
  15   1   7    0.11    0.18 
 -16   0  -7    0.17    0.23 
  16   0   7   -0.16    0.16 
 -17   1  -7    1.57    0.33 
  17  -1   7    0.75    0.26 
 -18   2  -7    0.73    0.30 
  18  -2   7    0.14    0.22 
  19  -3   7   -0.28    0.21 
  20  -4   7    0.00    0.24 
  21  -5   7   -0.05    0.30 
  22  -6   7    0.05    0.38 
  23  -7   7   -0.54    0.39 
  -4 -14  -7    0.10    0.52 
  -5 -13  -7    0.00    0.40 
  -6 -12  -7    0.10    0.31 
  -6 -12  -7   -0.29    0.17 
  -7 -11  -7    0.14    0.28 
  -7 -11  -7    0.03    0.20 
  -8 -10  -7    0.15    0.18 
  -8 -10  -7    0.15    0.25 
  -9  -9  -7    0.23    0.19 
  -9  -9  -7   -0.07    0.21 
 -10  -8  -7    0.53    0.22 
 -10  -8  -7    0.98    0.28 
 -11  -7  -7    0.01    0.18 
 -11  -7  -7    0.13    0.17 
 -12  -6  -7    0.07    0.16 
 -13  -5  -7    0.94    0.30 
 -14  -4  -7   -0.04    0.21 
 -15  -3  -7    1.03    0.33 
  15   3   7    1.60    0.30 
 -16  -2  -7    2.33    0.44 
  16   2   7    1.87    0.35 
 -17  -1  -7    1.22    0.35 
  17   1   7    1.13    0.29 
 -18   0  -7   -0.25    0.20 
  18   0   7   -0.03    0.20 
 -19   1  -7   -0.14    0.23 
  19  -1   7    0.48    0.25 
  20  -2   7    1.14    0.33 
  21  -3   7   -0.09    0.25 
  22  -4   7    0.26    0.32 
  23  -5   7    0.10    0.37 
  24  -6   7    0.21    0.47 
  -6 -14  -7   -0.04    0.52 
  -7 -13  -7   -0.36    0.22 
  -7 -13  -7    0.04    0.41 
  -8 -12  -7   -0.09    0.21 
  -8 -12  -7    0.13    0.36 
  -9 -11  -7   -0.27    0.16 
  -9 -11  -7    0.20    0.32 
 -10 -10  -7   -0.04    0.16 
 -10 -10  -7   -0.07    0.26 
 -11  -9  -7   -0.02    0.17 
 -12  -8  -7   -0.13    0.13 
 -13  -7  -7    0.20    0.20 
 -14  -6  -7    0.47    0.30 
 -15  -5  -7   -0.38    0.21 
 -16  -4  -7   -0.26    0.20 
 -17  -3  -7    2.54    0.47 
  17   3   7    1.01    0.28 
 -18  -2  -7    0.40    0.27 
  18   2   7    0.00    0.20 
 -19  -1  -7    0.49    0.30 
  19   1   7    0.54    0.27 
 -20   0  -7   -0.10    0.27 
  20   0   7   -0.20    0.18 
  21  -1   7    0.03    0.25 
  22  -2   7    0.12    0.27 
  23  -3   7   -0.08    0.32 
  24  -4   7   -0.27    0.35 
  25  -5   7   -0.32    0.42 
  -9 -13  -7    0.03    0.26 
 -10 -12  -7   -0.11    0.22 
 -11 -11  -7    0.06    0.21 
 -12 -10  -7   -0.06    0.17 
 -13  -9  -7    0.66    0.23 
 -14  -8  -7    0.40    0.21 
 -15  -7  -7   -0.16    0.14 
 -16  -6  -7    0.07    0.30 
 -17  -5  -7    0.18    0.29 
 -18  -4  -7   -0.03    0.27 
 -19  -3  -7    0.06    0.28 
  19   3   7   -0.31    0.18 
 -20  -2  -7    0.89    0.36 
  20   2   7    0.47    0.28 
 -21  -1  -7    0.29    0.32 
  21   1   7    0.11    0.23 
 -22   0  -7    0.25    0.32 
  22   0   7    0.11    0.30 
  23  -1   7   -0.02    0.30 
  24  -2   7    0.51    0.38 
  25  -3   7   -0.60    0.36 
 -11 -13  -7    0.45    0.33 
 -12 -12  -7   -0.05    0.26 
 -13 -11  -7   -0.05    0.24 
 -14 -10  -7    0.20    0.21 
 -15  -9  -7    0.45    0.26 
 -16  -8  -7    0.58    0.25 
 -17  -7  -7    0.30    0.34 
 -18  -6  -7    0.23    0.36 
 -19  -5  -7   -0.34    0.31 
 -20  -4  -7    0.10    0.33 
 -21  -3  -7   -0.03    0.30 
  21   3   7   -0.10    0.23 
 -22  -2  -7   -0.17    0.32 
  22   2   7   -0.04    0.29 
 -23  -1  -7    0.18    0.36 
  23   1   7   -0.07    0.29 
  24   0   7    0.46    0.38 
  25  -1   7    0.05    0.38 
  26  -2   7   -0.34    0.40 
 -14 -12  -7    0.00    0.37 
 -15 -11  -7    0.42    0.32 
 -16 -10  -7    0.53    0.27 
 -17  -9  -7   -0.01    0.25 
 -18  -8  -7   -0.33    0.20 
 -19  -7  -7    0.03    0.41 
 -20  -6  -7   -0.13    0.37 
 -21  -5  -7   -0.32    0.33 
 -22  -4  -7    0.18    0.42 
 -23  -3  -7   -0.12    0.35 
  23   3   7   -0.03    0.29 
 -24  -2  -7    0.03    0.38 
  24   2   7    0.31    0.35 
 -25  -1  -7    0.32    0.48 
  25   1   7   -0.09    0.38 
  26   0   7    0.42    0.48 
 -17 -11  -7    0.33    0.50 
 -18 -10  -7    0.68    0.44 
 -19  -9  -7    0.54    0.40 
 -20  -8  -7    0.73    0.53 
 -21  -7  -7    0.53    0.50 
 -22  -6  -7   -0.46    0.41 
 -23  -5  -7    0.22    0.43 
 -24  -4  -7    0.03    0.48 
 -25  -3  -7   -0.19    0.47 
  25   3   7    0.59    0.44 
 -26  -2  -7   -0.02    0.53 
  26   2   7   -0.04    0.42 
 -22  -8  -7   -0.35    0.56 
 -23  -7  -7    0.33    0.59 
 -24  -6  -7   -0.51    0.59 
 -25  -5  -7    0.11    0.56 
 -29  -5   8   -0.23    0.57 
 -28  -6   8   -0.18    0.56 
 -27  -7   8    0.00    0.56 
 -26  -8   8    0.16    0.53 
  30   2  -8   -0.01    0.26 
 -30  -2   8   -0.14    0.54 
  29   3  -8   -0.15    0.22 
 -29  -3   8   -0.12    0.50 
  28   4  -8    0.11    0.23 
 -28  -4   8    0.02    0.49 
 -27  -5   8   -0.31    0.49 
 -26  -6   8    0.37    0.54 
 -25  -7   8    0.67    0.54 
 -24  -8   8   -0.12    0.28 
 -23  -9   8   -0.26    0.29 
 -22 -10   8   -0.14    0.39 
 -21 -11   8   -0.15    0.43 
  30   0  -8    0.12    0.25 
 -30   0   8    0.10    0.55 
  29   1  -8   -0.15    0.24 
 -29  -1   8    0.15    0.47 
  28   2  -8    0.26    0.20 
 -28  -2   8    0.65    0.49 
  27   3  -8    0.46    0.22 
 -27  -3   8    0.94    0.50 
  26   4  -8    0.03    0.19 
 -26  -4   8    0.29    0.42 
  25   5  -8    0.11    0.18 
 -25  -5   8   -0.03    0.44 
 -24  -6   8    0.27    0.42 
 -23  -7   8   -0.09    0.24 
 -22  -8   8    0.16    0.22 
 -21  -9   8    0.06    0.22 
 -20 -10   8   -0.29    0.22 
 -19 -11   8   -0.23    0.27 
 -18 -12   8   -0.09    0.36 
  30  -2  -8    0.16    0.26 
  29  -1  -8    0.03    0.21 
  28   0  -8    0.41    0.24 
 -28   0   8   -0.13    0.39 
  27   1  -8    0.30    0.21 
 -27  -1   8    0.67    0.45 
  26   2  -8    0.05    0.18 
 -26  -2   8    0.00    0.35 
  25   3  -8    0.43    0.22 
 -25  -3   8    0.29    0.38 
  24   4  -8    0.51    0.21 
 -24  -4   8   -0.01    0.38 
  23   5  -8    0.11    0.15 
 -23  -5   8   -0.05    0.33 
 -22  -6   8    0.19    0.37 
 -21  -7   8    0.37    0.23 
 -20  -8   8    0.17    0.22 
 -19  -9   8   -0.03    0.19 
 -18 -10   8   -0.29    0.19 
 -17 -11   8    0.25    0.25 
 -16 -12   8    0.20    0.29 
 -15 -13   8    0.49    0.46 
  29  -3  -8    0.23    0.27 
  28  -2  -8   -0.15    0.20 
  27  -1  -8    0.55    0.23 
 -27   1   8    0.10    0.38 
  26   0  -8    0.42    0.21 
 -26   0   8    0.31    0.37 
  25   1  -8    0.66    0.23 
 -25  -1   8    0.28    0.36 
  24   2  -8    0.82    0.22 
 -24  -2   8    0.77    0.42 
  23   3  -8    0.37    0.19 
 -23  -3   8   -0.31    0.27 
  22   4  -8    0.31    0.17 
 -22  -4   8    0.19    0.32 
  21   5  -8    0.25    0.16 
 -21  -5   8    0.13    0.29 
 -20  -6   8    0.15    0.19 
 -19  -7   8    0.47    0.25 
 -18  -8   8    0.27    0.21 
 -17  -9   8    0.20    0.22 
 -16 -10   8    0.09    0.21 
 -15 -11   8    0.32    0.28 
 -14 -12   8   -0.22    0.23 
  29  -5  -8   -0.12    0.37 
  28  -4  -8   -0.06    0.24 
  27  -3  -8    0.71    0.26 
  26  -2  -8   -0.01    0.17 
  25  -1  -8    0.23    0.21 
 -25   1   8    1.09    0.40 
  24   0  -8    0.59    0.22 
 -24   0   8    0.92    0.39 
  23   1  -8    1.54    0.30 
 -23  -1   8    1.18    0.39 
  22   2  -8    0.73    0.22 
 -22  -2   8    0.85    0.36 
  21   3  -8    1.04    0.23 
 -21  -3   8    0.95    0.40 
  20   4  -8    2.59    0.33 
 -20  -4   8    2.46    0.52 
 -19  -5   8    0.90    0.36 
 -18  -6   8    0.09    0.20 
 -17  -7   8   -0.05    0.19 
 -16  -8   8   -0.35    0.18 
 -15  -9   8   -0.11    0.20 
 -14 -10   8    0.57    0.27 
 -13 -11   8    0.20    0.26 
 -12 -12   8    0.70    0.30 
  28  -6  -8    0.12    0.34 
  27  -5  -8    0.12    0.23 
  26  -4  -8    0.32    0.21 
  25  -3  -8    0.34    0.20 
  24  -2  -8    0.89    0.25 
 -24   2   8    1.90    0.43 
  23  -1  -8    1.72    0.31 
 -23   1   8    1.30    0.39 
  22   0  -8    1.23    0.27 
 -22   0   8    1.78    0.45 
  21   1  -8    8.94    0.67 
 -21  -1   8    7.78    0.85 
  20   2  -8    3.57    0.39 
 -20  -2   8    2.72    0.52 
  19   3  -8   -0.18    0.11 
 -19  -3   8   -0.16    0.23 
  18   4  -8    0.59    0.20 
 -18  -4   8   -0.03    0.23 
 -17  -5   8    0.00    0.17 
 -16  -6   8    0.84    0.29 
 -15  -7   8    0.92    0.29 
 -14  -8   8    1.40    0.38 
 -13  -9   8    0.34    0.42 
 -13  -9   8    0.35    0.25 
 -12 -10   8    1.50    0.37 
 -12 -10   8    2.00    0.57 
 -11 -11   8    0.33    0.25 
 -11 -11   8    0.01    0.46 
 -10 -12   8    1.90    0.69 
  -9 -13   8    0.04    0.65 
  -8 -14   8    0.14    0.79 
  27  -7  -8   -0.16    0.35 
  26  -6  -8   -0.01    0.23 
  25  -5  -8    0.09    0.19 
  24  -4  -8    0.21    0.19 
  23  -3  -8    0.26    0.21 
 -23   3   8   -0.33    0.23 
  22  -2  -8    0.42    0.20 
 -22   2   8    1.42    0.37 
  21  -1  -8    9.23    0.72 
 -21   1   8    9.55    0.87 
  20   0  -8   12.86    0.80 
 -20   0   8   13.92    1.01 
  19   1  -8    7.13    0.56 
 -19  -1   8    7.26    0.76 
  18   2  -8    1.02    0.22 
 -18  -2   8    0.66    0.30 
  17   3  -8    5.37    0.44 
 -17  -3   8    4.60    0.64 
  16   4  -8    0.63    0.17 
 -16  -4   8    0.33    0.24 
 -15  -5   8    2.39    0.41 
 -14  -6   8    0.40    0.21 
 -14  -6   8    0.54    0.27 
 -13  -7   8    1.94    0.40 
 -13  -7   8    2.20    0.42 
 -12  -8   8    1.62    0.34 
 -12  -8   8   -0.05    0.29 
 -11  -9   8    1.40    0.36 
 -11  -9   8    2.18    0.51 
 -10 -10   8    0.03    0.37 
 -10 -10   8    0.35    0.21 
  -9 -11   8    0.68    0.49 
  -9 -11   8    0.24    0.23 
  -8 -12   8    0.07    0.51 
  -7 -13   8    0.44    0.65 
  -6 -14   8   -0.13    0.78 
  26  -8  -8   -0.23    0.36 
  25  -7  -8    0.04    0.22 
  24  -6  -8   -0.01    0.16 
  23  -5  -8    0.25    0.18 
  22  -4  -8    0.13    0.18 
  21  -3  -8    0.69    0.22 
 -21   3   8    0.96    0.30 
  20  -2  -8    3.20    0.41 
 -20   2   8    3.48    0.49 
  19  -1  -8    8.17    0.62 
 -19   1   8    7.06    0.72 
  18   0  -8    0.22    0.17 
 -18   0   8    0.20    0.20 
  17   1  -8    9.47    0.61 
 -17  -1   8   10.35    0.87 
  16   2  -8    0.94    0.20 
 -16  -2   8    1.14    0.33 
  15   3  -8    6.49    0.42 
 -15  -3   8    6.22    0.50 
 -15  -3   8    4.27    0.58 
  14   4  -8   -0.10    0.11 
 -14  -4   8    0.19    0.15 
 -14  -4   8    0.01    0.20 
 -13  -5   8    3.06    0.41 
 -13  -5   8    2.39    0.41 
 -12  -6   8    4.97    0.60 
 -12  -6   8    6.50    0.63 
 -11  -7   8    3.74    0.51 
 -11  -7   8    2.53    0.47 
 -10  -8   8    3.93    0.52 
 -10  -8   8    4.48    0.66 
  -9  -9   8   -0.01    0.19 
  -9  -9   8    0.00    0.34 
  -8 -10   8    0.07    0.37 
  -8 -10   8    0.93    0.27 
  -7 -11   8    0.23    0.49 
  -6 -12   8    0.34    0.58 
  -5 -13   8    0.36    0.66 
  -4 -14   8    0.23    0.79 
  24  -8  -8    0.11    0.22 
  23  -7  -8    0.27    0.18 
  22  -6  -8    0.01    0.14 
  21  -5  -8    0.26    0.17 
  20  -4  -8    2.46    0.37 
 -20   4   8    2.98    0.42 
  19  -3  -8   -0.07    0.17 
  19  -3  -8    0.01    0.12 
 -19   3   8   -0.25    0.19 
  18  -2  -8    1.36    0.24 
  18  -2  -8    0.97    0.23 
 -18   2   8    1.13    0.29 
  17  -1  -8    9.04    0.60 
 -17   1   8    8.83    0.75 
  16   0  -8    0.12    0.15 
 -16   0   8    0.11    0.18 
  15   1  -8    3.64    0.34 
 -15  -1   8    3.12    0.46 
  14   2  -8    0.74    0.17 
 -14  -2   8    0.69    0.25 
  13   3  -8    5.09    0.37 
 -13  -3   8    5.07    0.59 
 -13  -3   8    5.56    0.50 
 -12  -4   8    0.60    0.23 
 -12  -4   8    0.29    0.16 
 -11  -5   8    0.83    0.24 
 -11  -5   8    0.98    0.27 
 -10  -6   8    2.31    0.42 
 -10  -6   8    2.71    0.41 
  -9  -7   8    1.41    0.28 
  -9  -7   8    1.42    0.38 
  -8  -8   8    4.92    0.69 
  -8  -8   8    3.54    0.47 
  -7  -9   8    4.73    0.74 
  -7  -9   8    3.68    0.48 
  -6 -10   8    1.08    0.26 
  -6 -10   8    0.92    0.45 
  -5 -11   8    0.41    0.49 
  -4 -12   8   -0.15    0.50 
  -3 -13   8   -0.07    0.59 
  -2 -14   8    0.47    0.82 
  23  -9  -8    0.08    0.26 
  22  -8  -8    0.26    0.20 
  21  -7  -8    0.94    0.25 
  21  -7  -8    0.73    0.27 
  20  -6  -8    0.17    0.15 
  20  -6  -8    0.23    0.20 
  19  -5  -8    1.32    0.26 
  19  -5  -8    0.94    0.23 
  18  -4  -8   -0.01    0.12 
  18  -4  -8    0.28    0.20 
 -18   4   8    0.55    0.20 
  17  -3  -8    5.34    0.51 
  17  -3  -8    5.51    0.50 
 -17   3   8    6.04    0.54 
  16  -2  -8    1.14    0.24 
 -16   2   8    1.41    0.26 
  15  -1  -8    4.06    0.39 
 -15   1   8    4.45    0.48 
  14   0  -8    4.06    0.36 
 -14   0   8    3.62    0.45 
  13   1  -8   -0.01    0.10 
 -13  -1   8   -0.11    0.14 
  12   2  -8    1.45    0.19 
 -12  -2   8    1.15    0.25 
 -12  -2   8    1.72    0.31 
  11   3  -8    1.98    0.20 
 -11  -3   8    1.98    0.34 
 -11  -3   8    1.86    0.30 
 -10  -4   8    2.96    0.42 
  -9  -5   8    0.60    0.21 
  -9  -5   8    0.56    0.23 
  -8  -6   8    2.50    0.46 
  -8  -6   8    3.75    0.47 
  -7  -7   8    0.62    0.29 
  -7  -7   8    0.94    0.25 
  -6  -8   8    1.08    0.27 
  -6  -8   8    0.78    0.39 
  -5  -9   8    3.41    0.66 
  -5  -9   8    2.72    0.40 
  -4 -10   8    2.47    0.63 
  -3 -11   8   -0.15    0.43 
  -2 -12   8    0.05    0.54 
  -1 -13   8   -0.16    0.62 
   0 -14   8   -0.37    0.78 
  22 -10  -8   -0.04    0.35 
  21  -9  -8    0.38    0.27 
  20  -8  -8    0.27    0.23 
  19  -7  -8    0.57    0.23 
  18  -6  -8    0.00    0.14 
  17  -5  -8    0.57    0.20 
 -17   5   8    0.72    0.20 
  16  -4  -8    0.78    0.23 
 -16   4   8    0.73    0.20 
  15  -3  -8    5.93    0.52 
 -15   3   8    6.11    0.52 
  14  -2  -8    1.24    0.21 
 -14   2   8    0.64    0.19 
  13  -1  -8    0.05    0.10 
 -13   1   8    0.10    0.11 
  12   0  -8    0.04    0.10 
 -12   0   8    0.05    0.12 
  11   1  -8    6.11    0.38 
 -11  -1   8    6.80    0.58 
  10   2  -8    9.07    0.45 
 -10  -2   8    9.36    0.64 
 -10  -2   8    7.04    0.59 
  -9  -3   8    0.07    0.15 
  -9  -3   8   -0.11    0.11 
  -8  -4   8    1.01    0.23 
  -8  -4   8    1.25    0.28 
  -7  -5   8    0.03    0.20 
  -7  -5   8    0.09    0.11 
  -6  -6   8    0.06    0.13 
  -6  -6   8    0.33    0.25 
  -5  -7   8    3.24    0.57 
  -5  -7   8    3.41    0.42 
  -4  -8   8    2.35    0.53 
  -4  -8   8    3.10    0.39 
  -3  -9   8    3.42    0.41 
  -3  -9   8    3.63    0.68 
  -2 -10   8    1.65    0.61 
  -1 -11   8    2.05    0.67 
   0 -12   8    0.40    0.56 
   1 -13   8    0.51    0.70 
   2 -14   8    0.66    0.90 
  20 -10  -8   -0.03    0.23 
  19  -9  -8    0.01    0.21 
  18  -8  -8    0.15    0.21 
  17  -7  -8    0.39    0.20 
  16  -6  -8    1.19    0.27 
  15  -5  -8    3.44    0.44 
 -15   5   8    4.55    0.38 
  14  -4  -8   -0.20    0.12 
 -14   4   8   -0.06    0.10 
 -13   3   8    4.92    0.44 
 -12   2   8    1.46    0.23 
  11  -1  -8    6.31    0.42 
 -11   1   8    7.53    0.51 
  10   0  -8    0.13    0.10 
 -10   0   8    0.23    0.12 
   9   1  -8    1.92    0.18 
  -9  -1   8    2.26    0.30 
  -9  -1   8    1.74    0.29 
   8   2  -8    9.61    0.47 
  -8  -2   8   10.29    0.66 
  -8  -2   8    9.79    0.70 
  -7  -3   8    7.65    0.62 
  -7  -3   8    8.22    0.57 
  -6  -4   8    0.09    0.10 
  -6  -4   8    0.06    0.16 
  -5  -5   8    3.95    0.53 
  -5  -5   8    2.44    0.33 
  -4  -6   8    1.18    0.24 
  -4  -6   8    1.69    0.39 
  -3  -7   8    0.64    0.18 
  -3  -7   8    0.63    0.35 
  -2  -8   8    0.91    0.22 
  -2  -8   8    0.81    0.41 
  -1  -9   8    6.54    0.92 
   0 -10   8    0.43    0.44 
   1 -11   8   -0.17    0.43 
   2 -12   8    0.15    0.60 
   3 -13   8    0.07    0.70 
   4 -14   8    0.41    0.86 
  19 -11  -8    0.33    0.32 
  18 -10  -8    0.09    0.23 
  17  -9  -8    0.11    0.19 
  16  -8  -8    0.31    0.20 
  15  -7  -8    0.66    0.24 
  14  -6  -8    0.92    0.17 
  14  -6  -8    0.57    0.22 
  13  -5  -8    3.34    0.43 
  13  -5  -8    2.82    0.26 
 -12   4   8    0.37    0.13 
 -11   3   8    1.83    0.24 
 -10   2   8    9.41    0.59 
  -9   1   8    2.02    0.26 
  -8   0   8    8.84    0.57 
   7   1  -8   26.60    1.15 
  -7  -1   8   26.40    1.36 
  -7  -1   8   25.12    1.49 
  -6  -2   8   28.66    1.51 
  -6  -2   8   30.45    1.69 
  -5  -3   8   19.58    1.09 
  -5  -3   8   20.92    1.28 
  -4  -4   8    2.28    0.38 
  -4  -4   8    2.40    0.30 
  -3  -5   8    1.33    0.22 
  -3  -5   8    1.19    0.31 
  -2  -6   8    0.08    0.11 
  -2  -6   8    0.00    0.20 
  -1  -7   8    6.10    0.45 
  -1  -7   8    7.83    0.87 
   0  -8   8    6.08    0.44 
   0  -8   8    6.14    0.86 
   1  -9   8    2.03    0.60 
   2 -10   8    4.63    0.86 
   3 -11   8    0.49    0.56 
   4 -12   8    0.28    0.61 
   5 -13   8    0.35    0.79 
  18 -12  -8   -0.12    0.41 
  17 -11  -8   -0.07    0.24 
  16 -10  -8    0.15    0.20 
  15  -9  -8    0.40    0.23 
  14  -8  -8    2.16    0.41 
  13  -7  -8    2.14    0.37 
  12  -6  -8    5.80    0.36 
  12  -6  -8    4.38    0.55 
  11  -5  -8    0.36    0.12 
  11  -5  -8    0.77    0.22 
  10  -4  -8    2.96    0.25 
  -9   3   8    0.00    0.08 
  -8   2   8   10.21    0.60 
  -7   1   8   27.90    1.41 
  -6   0   8    0.99    0.22 
  -6   0   8    1.55    0.22 
   5   1  -8    4.00    0.20 
  -5  -1   8    3.96    0.35 
  -5  -1   8    4.95    0.48 
  -4  -2   8    5.84    0.41 
  -4  -2   8    5.74    0.57 
  -3  -3   8   40.87    2.29 
  -3  -3   8   40.53    1.98 
  -2  -4   8   70.11    3.75 
  -2  -4   8   69.59    3.27 
  -1  -5   8    0.21    0.10 
  -1  -5   8    0.52    0.23 
   0  -6   8    2.17    0.49 
   0  -6   8    3.75    0.32 
   1  -7   8    0.15    0.28 
   1  -7   8    0.01    0.10 
   2  -8   8    3.88    0.70 
   3  -9   8    1.01    0.52 
   4 -10   8   -0.11    0.37 
   5 -11   8    0.35    0.32 
   6 -12   8    0.27    0.38 
   7 -13   8   -0.73    0.54 
  16 -12  -8    0.58    0.39 
  15 -11  -8    1.07    0.35 
  14 -10  -8    0.74    0.31 
  13  -9  -8    0.97    0.32 
  12  -8  -8    2.18    0.40 
  11  -7  -8    4.11    0.34 
  11  -7  -8    3.66    0.51 
  10  -6  -8    2.78    0.26 
  10  -6  -8    2.50    0.39 
   9  -5  -8    0.78    0.14 
   8  -4  -8    1.04    0.15 
   7  -3  -8    8.25    0.46 
  -6   2   8   32.20    1.57 
  -5   1   8    4.70    0.33 
  -4   0   8    1.32    0.18 
  -4   0   8    1.40    0.26 
  -3  -1   8    0.16    0.15 
  -3  -1   8    0.11    0.08 
  -2  -2   8    7.92    0.49 
  -2  -2   8    8.37    0.65 
  -1  -3   8   16.84    0.75 
  -1  -3   8   17.37    0.88 
  -1  -3   8   15.21    1.09 
   0  -4   8    3.21    0.28 
   0  -4   8    3.16    0.50 
   0  -4   8    3.04    0.22 
   1  -5   8   -0.02    0.07 
   1  -5   8    0.01    0.21 
   2  -6   8    0.24    0.10 
   2  -6   8    0.14    0.21 
  -3   7  -8    5.80    0.34 
   3  -7   8    4.54    0.71 
   4  -8   8   21.79    1.62 
   5  -9   8    0.60    0.36 
   6 -10   8    0.01    0.28 
   7 -11   8    0.52    0.31 
   8 -12   8   -0.10    0.35 
   9 -13   8   -0.23    0.65 
  15 -13  -8    0.62    0.61 
  14 -12  -8    0.50    0.32 
  13 -11  -8    0.06    0.22 
  12 -10  -8    1.40    0.37 
  11  -9  -8    2.49    0.45 
  10  -8  -8    4.64    0.60 
   9  -7  -8    1.39    0.31 
   9  -7  -8    1.39    0.22 
   8  -6  -8    3.98    0.31 
   8  -6  -8    2.74    0.40 
   7  -5  -8    0.02    0.09 
   6  -4  -8    0.06    0.09 
   5  -3  -8   17.64    0.88 
   4  -2  -8    5.54    0.33 
   3  -1  -8    0.07    0.06 
   2   0  -8   28.74    1.36 
  -2   0   8   28.42    1.63 
   1   1  -8   -0.02    0.06 
  -1  -1   8    0.22    0.15 
   0   2  -8    1.92    0.17 
   0  -2   8    1.78    0.35 
   0  -2   8    1.98    0.14 
  -1   3  -8    0.85    0.12 
   1  -3   8    0.95    0.13 
   1  -3   8    0.90    0.26 
  -2   4  -8    0.10    0.07 
   2  -4   8    0.18    0.19 
   2  -4   8    0.14    0.10 
  -3   5  -8    0.14    0.08 
   3  -5   8    0.18    0.12 
   3  -5   8    0.24    0.23 
  -4   6  -8    0.50    0.11 
   4  -6   8    0.24    0.23 
   4  -6   8    0.50    0.15 
   5  -7   8    5.40    0.77 
   6  -8   8    0.14    0.28 
   7  -9   8    0.90    0.36 
   8 -10   8   -0.44    0.28 
   9 -11   8    0.63    0.41 
   9 -11   8    0.29    0.33 
  10 -12   8   -0.12    0.44 
  13 -13  -8    0.04    0.48 
  12 -12  -8    0.58    0.31 
  11 -11  -8    0.12    0.24 
  10 -10  -8    0.17    0.19 
   9  -9  -8    0.41    0.22 
   8  -8  -8    2.99    0.32 
   8  -8  -8    3.08    0.48 
   7  -7  -8    0.38    0.17 
   7  -7  -8    0.58    0.19 
   6  -6  -8    0.05    0.13 
   5  -5  -8    2.87    0.27 
   4  -4  -8    1.91    0.21 
   3  -3  -8   39.92    1.88 
   2  -2  -8    7.94    0.45 
   1  -1  -8    0.10    0.07 
   0   0  -8   27.41    1.31 
   0   0   8   27.77    1.60 
  -1   1  -8   61.65    2.81 
   1  -1   8   61.57    3.26 
   1  -1   8   60.35    2.61 
  -2   2  -8    0.21    0.08 
   2  -2   8    0.20    0.20 
   2  -2   8    0.27    0.10 
   3  -3   8    3.39    0.27 
   3  -3   8    3.62    0.51 
  -4   4  -8   10.42    0.55 
   4  -4   8   10.47    0.96 
   4  -4   8   10.12    0.57 
  -5   5  -8    2.55    0.22 
   5  -5   8    3.47    0.32 
   5  -5   8    2.17    0.45 
   6  -6   8    2.54    0.52 
   7  -7   8    4.20    0.43 
   7  -7   8    4.59    0.71 
   8  -8   8    0.56    0.24 
   8  -8   8    0.61    0.38 
   9  -9   8    0.07    0.21 
   9  -9   8    0.04    0.25 
  10 -10   8   -0.22    0.32 
  10 -10   8    0.11    0.28 
  11 -11   8   -0.29    0.32 
  11 -11   8    0.48    0.37 
  12 -12   8   -0.20    0.55 
  11 -13  -8    0.15    0.36 
  10 -12  -8    1.07    0.38 
   9 -11  -8    0.49    0.27 
   8 -10  -8    0.22    0.22 
   7  -9  -8    3.83    0.55 
   7  -9  -8    4.19    0.42 
   6  -8  -8    1.06    0.29 
   6  -8  -8    0.81    0.21 
   5  -7  -8    3.71    0.48 
   5  -7  -8    2.82    0.32 
   4  -6  -8    0.97    0.20 
   3  -5  -8    1.75    0.23 
   2  -4  -8   68.60    3.19 
   1  -3  -8   16.35    0.85 
   0  -2  -8    1.79    0.21 
  -1  -1  -8   64.10    2.92 
   1   1   8   61.83    3.32 
  -2   0  -8    0.01    0.08 
   2   0   8    0.05    0.15 
  -3   1  -8    2.76    0.23 
   3  -1   8    2.66    0.41 
   3  -1   8    2.73    0.23 
  -4   2  -8   12.73    0.66 
   4  -2   8   12.23    0.92 
   4  -2   8   12.35    0.64 
  -5   3  -8    0.46    0.13 
   5  -3   8    0.38    0.23 
   5  -3   8    0.41    0.13 
  -6   4  -8    1.67    0.20 
   6  -4   8    1.89    0.42 
  -7   5  -8    9.14    0.53 
   7  -5   8    9.86    0.98 
   7  -5   8    9.38    0.58 
   8  -6   8    7.53    0.91 
   8  -6   8    7.33    0.57 
   9  -7   8   -0.02    0.18 
   9  -7   8    0.42    0.26 
  10  -8   8   -0.09    0.19 
  10  -8   8    0.43    0.31 
  11  -9   8   -0.33    0.27 
  11  -9   8    0.00    0.25 
  12 -10   8    0.29    0.33 
  12 -10   8   -0.17    0.27 
  13 -11   8   -0.21    0.39 
  13 -11   8    0.33    0.42 
   9 -13  -8    0.14    0.31 
   8 -12  -8   -0.43    0.19 
   7 -11  -8    0.66    0.29 
   6 -10  -8    1.09    0.39 
   5  -9  -8    2.78    0.49 
   5  -9  -8    3.54    0.39 
   4  -8  -8    2.83    0.46 
   4  -8  -8    2.14    0.31 
   3  -7  -8    0.96    0.22 
   3  -7  -8    0.94    0.27 
   2  -6  -8    0.27    0.15 
   1  -5  -8    0.25    0.15 
   0  -4  -8    2.59    0.28 
  -1  -3  -8    0.70    0.16 
  -2  -2  -8    0.21    0.13 
  -3  -1  -8    2.53    0.25 
   3   1   8    2.34    0.36 
  -4   0  -8   21.70    1.08 
   4   0   8   21.02    1.31 
   4   0   8   21.16    1.01 
  -5   1  -8    0.29    0.13 
   5  -1   8    0.17    0.10 
   5  -1   8    0.24    0.20 
  -6   2  -8    1.00    0.18 
   6  -2   8    1.27    0.19 
   6  -2   8    1.04    0.31 
  -7   3  -8    1.62    0.21 
   7  -3   8    1.53    0.37 
   7  -3   8    1.53    0.22 
  -8   4  -8    2.20    0.24 
   8  -4   8    2.04    0.45 
   8  -4   8    2.11    0.28 
   9  -5   8    0.10    0.17 
   9  -5   8    0.36    0.24 
  10  -6   8    1.92    0.46 
  10  -6   8    1.63    0.30 
  11  -7   8    1.81    0.47 
  11  -7   8    0.59    0.26 
  12  -8   8    0.18    0.23 
  12  -8   8   -0.27    0.28 
  13  -9   8    0.78    0.33 
  13  -9   8    0.45    0.34 
  14 -10   8    0.06    0.31 
  14 -10   8    0.25    0.36 
  15 -11   8    0.40    0.46 
  15 -11   8    0.79    0.55 
   8 -14  -8    0.18    0.64 
   7 -13  -8   -0.01    0.50 
   6 -12  -8   -0.06    0.39 
   5 -11  -8    0.72    0.37 
   4 -10  -8    2.79    0.36 
   4 -10  -8    3.15    0.57 
   3  -9  -8    2.36    0.46 
   3  -9  -8    3.05    0.39 
   2  -8  -8    0.79    0.28 
   2  -8  -8    1.04    0.25 
   1  -7  -8    7.34    0.57 
   0  -6  -8    3.06    0.35 
  -1  -5  -8    0.00    0.12 
  -2  -4  -8   -0.15    0.11 
  -3  -3  -8    3.34    0.33 
  -4  -2  -8   11.84    0.69 
  -5  -1  -8    0.36    0.15 
   5   1   8    0.32    0.17 
   5   1   8    0.49    0.13 
  -6   0  -8    1.46    0.23 
   6   0   8    1.30    0.20 
   6   0   8    1.79    0.34 
  -7   1  -8    1.32    0.21 
   7  -1   8    1.38    0.21 
   7  -1   8    1.58    0.33 
   8  -2   8    1.51    0.37 
   8  -2   8    2.36    0.29 
  -9   3  -8    0.74    0.18 
   9  -3   8    0.76    0.19 
   9  -3   8    0.17    0.26 
 -10   4  -8    0.81    0.19 
  10  -4   8    0.59    0.20 
  10  -4   8    0.68    0.26 
  11  -5   8    0.24    0.23 
  11  -5   8   -0.04    0.17 
  12  -6   8    3.42    0.60 
  12  -6   8    2.96    0.42 
  13  -7   8    0.38    0.33 
  13  -7   8    0.67    0.29 
  14  -8   8   -0.34    0.21 
  14  -8   8   -0.29    0.30 
  15  -9   8    0.29    0.36 
  15  -9   8    0.22    0.31 
  16 -10   8    0.00    0.40 
  16 -10   8   -0.09    0.36 
   6 -14  -8    0.15    0.61 
   5 -13  -8   -0.24    0.41 
   4 -12  -8    0.16    0.39 
   3 -11  -8   -0.37    0.26 
   2 -10  -8    1.56    0.42 
   2 -10  -8    2.38    0.33 
   1  -9  -8    5.81    0.54 
   1  -9  -8    5.87    0.69 
   0  -8  -8    6.21    0.55 
   0  -8  -8    6.18    0.66 
  -1  -7  -8   -0.03    0.14 
  -2  -6  -8    0.45    0.19 
  -3  -5  -8    0.00    0.13 
  -4  -4  -8    9.03    0.61 
  -5  -3  -8    0.14    0.15 
  -6  -2  -8    0.83    0.20 
  -7  -1  -8    2.10    0.29 
   7   1   8    2.11    0.36 
   7   1   8    1.85    0.24 
  -8   0  -8   31.55    1.68 
   8   0   8   32.72    1.93 
   8   0   8   36.19    1.61 
  -9   1  -8    6.57    0.50 
   9  -1   8    5.42    0.47 
   9  -1   8    6.41    0.66 
 -10   2  -8    0.04    0.10 
  10  -2   8    0.96    0.31 
  10  -2   8    0.46    0.17 
 -11   3  -8    1.69    0.26 
  11  -3   8    0.97    0.35 
  11  -3   8    1.37    0.25 
  12  -4   8    0.85    0.22 
  12  -4   8    0.36    0.26 
  13  -5   8    0.12    0.28 
  13  -5   8    1.02    0.28 
  14  -6   8    0.10    0.29 
  14  -6   8    0.32    0.23 
  15  -7   8    0.82    0.38 
  15  -7   8    0.14    0.25 
  16  -8   8   -0.21    0.28 
  16  -8   8    0.20    0.32 
  17  -9   8   -0.08    0.35 
  17  -9   8   -0.39    0.32 
  18 -10   8    0.65    0.54 
  18 -10   8    0.33    0.49 
   4 -14  -8    0.42    0.58 
   3 -13  -8    0.09    0.43 
   2 -12  -8    0.18    0.38 
   1 -11  -8    1.41    0.30 
   1 -11  -8    1.10    0.37 
   0 -10  -8    0.00    0.16 
   0 -10  -8    0.29    0.27 
  -1  -9  -8    2.19    0.43 
  -1  -9  -8    2.94    0.39 
  -2  -8  -8    4.11    0.45 
  -2  -8  -8    3.62    0.48 
  -3  -7  -8    5.25    0.51 
  -4  -6  -8    0.57    0.19 
  -5  -5  -8    2.41    0.33 
  -6  -4  -8    1.17    0.26 
  -7  -3  -8    1.99    0.30 
  -8  -2  -8    1.84    0.31 
  -9  -1  -8    5.77    0.50 
   9   1   8    5.37    0.45 
   9   1   8    5.42    0.58 
 -10   0  -8    7.40    0.59 
  10   0   8    7.96    0.58 
  10   0   8    8.15    0.73 
 -11   1  -8    3.89    0.42 
  11  -1   8    3.34    0.51 
  11  -1   8    3.84    0.40 
 -12   2  -8    0.05    0.14 
  12  -2   8    0.78    0.32 
  12  -2   8    0.35    0.18 
 -13   3  -8    2.10    0.32 
  13  -3   8    2.16    0.35 
  13  -3   8    2.31    0.48 
  14  -4   8    2.18    0.45 
  14  -4   8    2.32    0.36 
  15  -5   8    0.25    0.30 
  15  -5   8    0.02    0.21 
  16  -6   8    0.24    0.28 
  16  -6   8    0.57    0.36 
  17  -7   8   -0.25    0.25 
  17  -7   8   -0.15    0.33 
  18  -8   8    0.41    0.38 
  18  -8   8    0.68    0.38 
  19  -9   8    0.03    0.54 
  19  -9   8    0.38    0.45 
   2 -14  -8    0.08    0.54 
   1 -13  -8    0.59    0.45 
   0 -12  -8    0.04    0.34 
  -1 -11  -8    0.16    0.27 
  -1 -11  -8   -0.03    0.16 
  -2 -10  -8    3.69    0.47 
  -2 -10  -8    3.30    0.54 
  -3  -9  -8    0.80    0.23 
  -3  -9  -8    0.86    0.29 
  -4  -8  -8   19.36    1.23 
  -4  -8  -8   18.95    1.15 
  -5  -7  -8    5.09    0.54 
  -6  -6  -8    2.18    0.34 
  -7  -5  -8    7.26    0.63 
  -8  -4  -8    1.98    0.35 
  -9  -3  -8    0.49    0.21 
 -10  -2  -8    0.45    0.21 
  10   2   8    0.70    0.20 
 -11  -1  -8    3.13    0.42 
  11   1   8    3.75    0.42 
  11   1   8    4.08    0.50 
 -12   0  -8   82.56    4.00 
  12   0   8   83.84    3.76 
  12   0   8   84.72    4.40 
 -13   1  -8    5.42    0.53 
  13  -1   8    5.92    0.66 
  13  -1   8    4.67    0.48 
 -14   2  -8    0.51    0.22 
  14  -2   8    1.07    0.35 
  14  -2   8    0.79    0.24 
  15  -3   8   -0.07    0.22 
  15  -3   8    0.41    0.21 
  16  -4   8    0.22    0.21 
  16  -4   8    0.19    0.26 
  17  -5   8   -0.07    0.24 
  17  -5   8    0.19    0.29 
  18  -6   8    0.28    0.29 
  18  -6   8    0.31    0.32 
  19  -7   8    0.37    0.35 
  20  -8   8   -0.03    0.40 
   0 -14  -8    0.27    0.52 
  -1 -13  -8    0.46    0.46 
  -2 -12  -8    0.36    0.23 
  -2 -12  -8   -0.02    0.34 
  -3 -11  -8    0.92    0.34 
  -3 -11  -8    1.34    0.31 
  -4 -10  -8    0.13    0.23 
  -4 -10  -8    0.05    0.15 
  -5  -9  -8    0.35    0.23 
  -5  -9  -8   -0.10    0.13 
  -6  -8  -8    0.28    0.18 
  -6  -8  -8    0.11    0.19 
  -7  -7  -8    3.62    0.48 
  -8  -6  -8    6.23    0.63 
  -9  -5  -8    0.15    0.14 
 -10  -4  -8    0.58    0.25 
 -11  -3  -8    1.07    0.29 
 -12  -2  -8    0.34    0.20 
  12   2   8    0.70    0.20 
 -13  -1  -8    4.64    0.53 
  13   1   8    4.29    0.47 
 -14   0  -8    2.08    0.38 
  14   0   8    2.23    0.42 
  14   0   8    2.00    0.33 
 -15   1  -8    2.04    0.37 
  15  -1   8    2.67    0.38 
  15  -1   8    2.46    0.47 
 -16   2  -8    0.39    0.23 
  16  -2   8    0.27    0.22 
  16  -2   8   -0.21    0.29 
  17  -3   8    0.09    0.21 
  17  -3   8    0.72    0.32 
  18  -4   8    0.12    0.24 
  19  -5   8   -0.22    0.24 
  20  -6   8   -0.32    0.31 
  21  -7   8   -0.31    0.38 
  -2 -14  -8    0.95    0.60 
  -3 -13  -8    0.21    0.40 
  -4 -12  -8    0.01    0.33 
  -4 -12  -8   -0.03    0.21 
  -5 -11  -8   -0.19    0.17 
  -5 -11  -8   -0.20    0.24 
  -6 -10  -8    0.25    0.26 
  -6 -10  -8    0.14    0.18 
  -7  -9  -8    0.92    0.30 
  -7  -9  -8    0.47    0.23 
  -8  -8  -8    0.89    0.26 
  -8  -8  -8    0.43    0.19 
  -9  -7  -8    0.00    0.17 
 -10  -6  -8    1.22    0.29 
 -11  -5  -8   -0.07    0.18 
 -12  -4  -8    1.19    0.30 
 -13  -3  -8    2.15    0.41 
 -14  -2  -8    0.34    0.25 
  14   2   8    0.02    0.17 
 -15  -1  -8    2.23    0.41 
  15   1   8    2.81    0.41 
 -16   0  -8    1.48    0.36 
  16   0   8    1.31    0.30 
 -17   1  -8    3.14    0.47 
  17  -1   8    2.84    0.43 
  18  -2   8    0.33    0.25 
  19  -3   8    0.16    0.26 
  20  -4   8   -0.27    0.24 
  21  -5   8   -0.09    0.31 
  22  -6   8    0.13    0.39 
  -4 -14  -8   -0.07    0.52 
  -5 -13  -8   -0.08    0.39 
  -6 -12  -8    0.04    0.36 
  -6 -12  -8    0.48    0.23 
  -7 -11  -8    0.06    0.29 
  -7 -11  -8    0.15    0.19 
  -8 -10  -8    0.62    0.31 
  -8 -10  -8   -0.06    0.17 
  -9  -9  -8   -0.04    0.15 
  -9  -9  -8    0.05    0.23 
 -10  -8  -8    0.16    0.22 
 -10  -8  -8   -0.03    0.15 
 -11  -7  -8    1.46    0.31 
 -11  -7  -8    1.74    0.37 
 -12  -6  -8    2.54    0.45 
 -13  -5  -8    1.56    0.38 
 -14  -4  -8    2.87    0.49 
 -15  -3  -8    0.37    0.23 
  15   3   8    0.05    0.20 
 -16  -2  -8    0.06    0.23 
  16   2   8   -0.06    0.18 
 -17  -1  -8    3.10    0.50 
  17   1   8    3.65    0.49 
 -18   0  -8    1.58    0.38 
  18   0   8    2.16    0.41 
 -19   1  -8    1.01    0.33 
  19  -1   8    0.59    0.27 
  20  -2   8   -0.14    0.22 
  21  -3   8    0.74    0.34 
  22  -4   8   -0.61    0.30 
  23  -5   8   -0.03    0.37 
  -7 -13  -8    0.08    0.44 
  -7 -13  -8   -0.08    0.25 
  -8 -12  -8    0.29    0.23 
  -8 -12  -8    0.16    0.38 
  -9 -11  -8    0.04    0.19 
  -9 -11  -8   -0.26    0.29 
 -10 -10  -8    0.16    0.23 
 -11  -9  -8    0.29    0.22 
 -12  -8  -8    0.18    0.17 
 -13  -7  -8    0.21    0.20 
 -14  -6  -8    0.40    0.29 
 -15  -5  -8    0.12    0.26 
 -16  -4  -8    0.93    0.32 
 -17  -3  -8    0.46    0.30 
  17   3   8    0.32    0.24 
 -18  -2  -8   -0.04    0.26 
  18   2   8    0.48    0.25 
 -19  -1  -8    0.53    0.30 
  19   1   8    0.83    0.31 
 -20   0  -8   -0.05    0.30 
  20   0   8    0.06    0.28 
  21  -1   8    0.16    0.27 
  22  -2   8    0.34    0.32 
  23  -3   8    0.22    0.36 
  24  -4   8   -0.16    0.38 
  -9 -13  -8   -0.29    0.27 
 -10 -12  -8    0.15    0.27 
 -11 -11  -8    0.23    0.22 
 -12 -10  -8    0.11    0.19 
 -13  -9  -8    0.31    0.21 
 -14  -8  -8   -0.08    0.17 
 -15  -7  -8    0.01    0.19 
 -16  -6  -8    0.55    0.35 
 -17  -5  -8    0.36    0.31 
 -18  -4  -8    0.17    0.29 
 -19  -3  -8    0.04    0.28 
  19   3   8    0.08    0.23 
 -20  -2  -8   -0.19    0.26 
  20   2   8    0.08    0.24 
 -21  -1  -8    0.24    0.33 
  21   1   8   -0.20    0.25 
 -22   0  -8    0.84    0.40 
  22   0   8    1.05    0.40 
  23  -1   8    0.86    0.40 
  24  -2   8    0.02    0.36 
  25  -3   8    0.69    0.44 
 -12 -12  -8   -0.28    0.28 
 -13 -11  -8    0.11    0.26 
 -14 -10  -8    0.29    0.23 
 -15  -9  -8    0.06    0.18 
 -16  -8  -8   -0.01    0.22 
 -17  -7  -8   -0.22    0.33 
 -18  -6  -8    0.34    0.39 
 -19  -5  -8   -0.19    0.29 
 -20  -4  -8    0.19    0.35 
 -21  -3  -8    0.78    0.41 
  21   3   8    0.44    0.33 
 -22  -2  -8   -0.24    0.34 
  22   2   8   -0.39    0.27 
 -23  -1  -8    0.88    0.41 
  23   1   8    0.48    0.36 
  24   0   8   -0.12    0.36 
  25  -1   8   -0.30    0.37 
 -15 -11  -8    0.58    0.43 
 -16 -10  -8    0.43    0.33 
 -17  -9  -8    0.12    0.26 
 -18  -8  -8    0.42    0.37 
 -19  -7  -8   -0.05    0.38 
 -20  -6  -8    0.12    0.39 
 -21  -5  -8    0.24    0.45 
 -22  -4  -8   -0.14    0.41 
 -23  -3  -8   -0.02    0.41 
  23   3   8   -0.19    0.35 
 -24  -2  -8   -0.17    0.42 
  24   2   8    0.20    0.36 
  25   1   8    0.19    0.42 
  26   0   8    0.34    0.47 
 -18 -10  -8    0.17    0.52 
 -19  -9  -8    0.21    0.47 
 -20  -8  -8    0.48    0.54 
 -21  -7  -8   -0.11    0.51 
 -22  -6  -8    0.27    0.48 
 -23  -5  -8   -0.10    0.47 
 -24  -4  -8    0.56    0.54 
 -25  -3  -8   -0.04    0.49 
  25   3   8   -0.05    0.41 
 -29  -5   9   -0.27    0.55 
 -28  -6   9    0.73    0.62 
 -27  -7   9   -0.13    0.56 
 -26  -8   9   -0.45    0.47 
  30   2  -9   -0.15    0.31 
 -30  -2   9    0.18    0.56 
 -29  -3   9    0.35    0.55 
 -28  -4   9   -0.15    0.49 
 -27  -5   9    0.20    0.52 
 -26  -6   9    0.08    0.47 
 -25  -7   9    0.33    0.54 
 -24  -8   9    0.11    0.32 
 -23  -9   9    0.10    0.39 
 -22 -10   9    0.14    0.41 
  30   0  -9    0.14    0.26 
 -30   0   9   -0.08    0.52 
  29   1  -9   -0.04    0.21 
 -29  -1   9   -0.10    0.46 
  28   2  -9    0.07    0.20 
 -28  -2   9    0.40    0.51 
  27   3  -9    0.09    0.21 
 -27  -3   9    0.12    0.41 
 -26  -4   9   -0.18    0.42 
 -25  -5   9    0.37    0.43 
 -24  -6   9   -0.44    0.40 
 -23  -7   9   -0.58    0.20 
 -22  -8   9   -0.34    0.19 
 -21  -9   9    0.24    0.29 
 -20 -10   9   -0.10    0.23 
 -19 -11   9    0.26    0.35 
 -18 -12   9   -0.17    0.36 
  30  -2  -9    0.01    0.29 
  29  -1  -9   -0.32    0.19 
  28   0  -9   -0.10    0.19 
 -28   0   9    0.17    0.41 
  27   1  -9   -0.04    0.19 
 -27  -1   9    0.16    0.41 
  26   2  -9    0.25    0.20 
 -26  -2   9    0.17    0.41 
  25   3  -9   -0.12    0.17 
 -25  -3   9   -0.62    0.30 
  24   4  -9    0.06    0.17 
 -24  -4   9    0.19    0.36 
 -23  -5   9    0.37    0.39 
 -22  -6   9   -0.05    0.37 
 -21  -7   9   -0.61    0.19 
 -20  -8   9    0.15    0.26 
 -19  -9   9   -0.35    0.17 
 -18 -10   9    0.08    0.22 
 -17 -11   9    0.08    0.26 
 -16 -12   9    0.00    0.28 
  29  -3  -9    0.16    0.24 
  28  -2  -9   -0.12    0.20 
  27  -1  -9   -0.17    0.19 
 -27   1   9    0.05    0.38 
  26   0  -9    0.30    0.19 
 -26   0   9   -0.03    0.33 
  25   1  -9    0.32    0.22 
 -25  -1   9    0.36    0.36 
  24   2  -9    0.17    0.17 
 -24  -2   9    0.55    0.40 
  23   3  -9    0.10    0.16 
 -23  -3   9    0.34    0.35 
  22   4  -9    0.30    0.17 
 -22  -4   9    0.47    0.37 
  21   5  -9    0.38    0.17 
 -21  -5   9    0.14    0.32 
 -20  -6   9    0.39    0.23 
 -19  -7   9    0.02    0.23 
 -18  -8   9   -0.07    0.20 
 -17  -9   9    0.48    0.27 
 -16 -10   9    0.26    0.23 
 -15 -11   9    0.86    0.32 
 -14 -12   9    0.03    0.26 
  29  -5  -9   -0.09    0.38 
  28  -4  -9    0.33    0.25 
  27  -3  -9    0.17    0.19 
  26  -2  -9    0.77    0.24 
 -26   2   9    0.34    0.39 
  25  -1  -9    0.53    0.20 
 -25   1   9    0.77    0.38 
  24   0  -9   -0.07    0.16 
 -24   0   9   -0.23    0.28 
  23   1  -9    0.48    0.19 
 -23  -1   9    0.06    0.33 
  22   2  -9    1.88    0.30 
 -22  -2   9    2.08    0.50 
  21   3  -9    3.30    0.37 
 -21  -3   9    3.49    0.61 
  20   4  -9    0.22    0.15 
 -20  -4   9    0.61    0.33 
 -19  -5   9   -0.09    0.28 
 -18  -6   9    0.15    0.22 
 -17  -7   9    0.98    0.31 
 -16  -8   9   -0.25    0.18 
 -15  -9   9   -0.15    0.20 
 -14 -10   9    0.37    0.21 
 -13 -11   9    0.04    0.21 
 -12 -12   9    0.16    0.23 
  28  -6  -9    0.13    0.37 
  27  -5  -9    0.18    0.23 
  26  -4  -9    0.20    0.19 
  25  -3  -9    0.14    0.18 
  24  -2  -9    0.21    0.20 
 -24   2   9    0.13    0.29 
  23  -1  -9    0.42    0.21 
 -23   1   9    0.36    0.30 
  22   0  -9    0.15    0.17 
 -22   0   9    0.05    0.28 
  21   1  -9    5.21    0.50 
 -21  -1   9    5.07    0.69 
  20   2  -9   -0.08    0.13 
 -20  -2   9   -0.11    0.26 
  19   3  -9    0.15    0.17 
 -19  -3   9   -0.03    0.24 
  18   4  -9    5.50    0.44 
 -18  -4   9    4.81    0.69 
 -17  -5   9    1.58    0.34 
 -16  -6   9    0.39    0.23 
 -15  -7   9    0.31    0.24 
 -14  -8   9    0.31    0.21 
 -13  -9   9    0.31    0.38 
 -13  -9   9    1.26    0.33 
 -12 -10   9   -0.11    0.20 
 -12 -10   9   -0.10    0.40 
 -11 -11   9    2.15    0.67 
 -11 -11   9    2.23    0.43 
 -10 -12   9   -0.10    0.57 
  -9 -13   9    0.04    0.71 
  -8 -14   9    0.51    0.89 
  27  -7  -9    0.37    0.40 
  26  -6  -9    0.12    0.22 
  25  -5  -9    0.35    0.21 
  24  -4  -9    0.04    0.16 
  23  -3  -9    0.19    0.18 
 -23   3   9    0.12    0.27 
  22  -2  -9    1.97    0.34 
 -22   2   9    1.97    0.41 
  21  -1  -9    5.49    0.54 
 -21   1   9    5.38    0.64 
  20   0  -9    0.00    0.12 
 -20   0   9    0.06    0.24 
  19   1  -9    4.27    0.43 
 -19  -1   9    3.99    0.56 
  18   2  -9    4.97    0.44 
 -18  -2   9    4.99    0.65 
  17   3  -9    1.07    0.22 
 -17  -3   9    0.92    0.31 
  16   4  -9   -0.11    0.12 
 -16  -4   9   -0.05    0.20 
 -15  -5   9    0.10    0.22 
 -15  -5   9    0.01    0.18 
 -14  -6   9    8.70    0.75 
 -14  -6   9    7.19    0.80 
 -13  -7   9    0.01    0.17 
 -13  -7   9    0.03    0.23 
 -12  -8   9    0.20    0.35 
 -12  -8   9    0.41    0.21 
 -11  -9   9   -0.12    0.18 
 -11  -9   9   -0.12    0.36 
 -10 -10   9    0.68    0.47 
 -10 -10   9    1.27    0.32 
  -9 -11   9    0.30    0.25 
  -9 -11   9   -0.21    0.45 
  -8 -12   9   -0.11    0.55 
  -7 -13   9   -1.05    0.55 
  -6 -14   9   -0.31    0.76 
  26  -8  -9   -0.08    0.38 
  25  -7  -9    0.22    0.22 
  24  -6  -9    0.07    0.18 
  23  -5  -9    0.06    0.15 
  22  -4  -9    0.51    0.21 
  21  -3  -9    2.93    0.40 
 -21   3   9    3.67    0.49 
  20  -2  -9    0.05    0.14 
 -20   2   9    0.09    0.22 
  19  -1  -9    5.81    0.51 
 -19   1   9    4.67    0.59 
  18   0  -9    0.03    0.16 
 -18   0   9    0.19    0.22 
  17   1  -9    1.58    0.26 
 -17  -1   9    1.93    0.39 
  16   2  -9    5.46    0.42 
 -16  -2   9    5.14    0.63 
  15   3  -9    1.26    0.21 
 -15  -3   9    1.12    0.33 
 -15  -3   9    0.89    0.26 
  14   4  -9    1.12    0.19 
 -14  -4   9    0.62    0.21 
 -14  -4   9    1.58    0.30 
 -13  -5   9   -0.05    0.14 
 -13  -5   9    0.21    0.21 
 -12  -6   9    1.84    0.38 
 -12  -6   9    2.01    0.37 
 -11  -7   9   12.72    0.91 
 -11  -7   9   11.91    0.96 
 -10  -8   9    0.14    0.18 
 -10  -8   9   -0.11    0.30 
  -9  -9   9    0.19    0.35 
  -9  -9   9    0.17    0.18 
  -8 -10   9    0.19    0.20 
  -8 -10   9    0.51    0.46 
  -7 -11   9    0.54    0.53 
  -6 -12   9    0.30    0.53 
  -5 -13   9    0.10    0.65 
  -4 -14   9    0.43    0.85 
  24  -8  -9    0.13    0.25 
  23  -7  -9   -0.03    0.18 
  22  -6  -9    0.20    0.16 
  21  -5  -9    0.44    0.19 
  20  -4  -9    0.39    0.21 
  20  -4  -9    0.21    0.16 
 -20   4   9    0.15    0.20 
  19  -3  -9   -0.13    0.17 
  19  -3  -9    0.02    0.14 
 -19   3   9   -0.03    0.20 
  18  -2  -9    4.37    0.45 
  18  -2  -9    5.22    0.46 
 -18   2   9    4.57    0.53 
  17  -1  -9    1.84    0.30 
 -17   1   9    2.00    0.37 
  16   0  -9   -0.08    0.13 
 -16   0   9    0.04    0.17 
  15   1  -9    0.18    0.13 
 -15  -1   9    0.07    0.19 
  14   2  -9    9.67    0.57 
 -14  -2   9   12.32    0.83 
  13   3  -9    1.73    0.21 
 -13  -3   9    2.19    0.34 
 -13  -3   9    1.11    0.30 
 -12  -4   9    7.35    0.64 
 -12  -4   9    5.90    0.64 
 -11  -5   9    0.22    0.21 
 -11  -5   9    0.59    0.17 
 -10  -6   9    4.39    0.53 
 -10  -6   9    5.22    0.61 
  -9  -7   9    1.77    0.33 
  -9  -7   9    2.49    0.50 
  -8  -8   9    2.28    0.37 
  -8  -8   9    2.83    0.57 
  -7  -9   9    1.13    0.46 
  -7  -9   9    1.77    0.32 
  -6 -10   9    1.74    0.32 
  -6 -10   9    1.69    0.58 
  -5 -11   9   -0.31    0.45 
  -4 -12   9    1.14    0.65 
  -3 -13   9    0.39    0.67 
  -2 -14   9    0.68    0.88 
  23  -9  -9    0.11    0.27 
  22  -8  -9   -0.02    0.19 
  21  -7  -9    0.07    0.15 
  21  -7  -9    0.36    0.21 
  20  -6  -9    0.52    0.19 
  20  -6  -9    0.89    0.25 
  19  -5  -9   -0.10    0.13 
  19  -5  -9   -0.03    0.14 
  18  -4  -9    4.23    0.46 
  18  -4  -9    5.65    0.55 
  17  -3  -9    0.68    0.22 
  17  -3  -9    0.76    0.18 
 -17   3   9    1.04    0.25 
  16  -2  -9    5.07    0.47 
 -16   2   9    6.14    0.56 
  15  -1  -9    0.06    0.14 
 -15   1   9    0.56    0.20 
  14   0  -9    0.08    0.12 
 -14   0   9   -0.21    0.13 
  13   1  -9    0.53    0.14 
 -13  -1   9    0.40    0.21 
  12   2  -9    1.91    0.21 
 -12  -2   9    1.72    0.32 
 -12  -2   9    2.06    0.34 
  11   3  -9    1.40    0.16 
 -11  -3   9    1.17    0.27 
 -11  -3   9    1.61    0.32 
 -10  -4   9    2.88    0.42 
 -10  -4   9    2.03    0.36 
  -9  -5   9    2.22    0.37 
  -9  -5   9    1.13    0.27 
  -8  -6   9    0.71    0.30 
  -8  -6   9    1.36    0.30 
  -7  -7   9   13.35    0.94 
  -7  -7   9   18.40    1.24 
  -6  -8   9    3.29    0.62 
  -6  -8   9    3.57    0.44 
  -5  -9   9    0.63    0.20 
  -5  -9   9    0.25    0.40 
  -4 -10   9    1.81    0.58 
  -3 -11   9   -0.02    0.41 
  -2 -12   9    0.14    0.56 
  -1 -13   9   -0.17    0.64 
   0 -14   9   -0.27    0.83 
  22 -10  -9   -0.04    0.38 
  21  -9  -9    0.29    0.24 
  20  -8  -9    0.02    0.21 
  19  -7  -9    0.08    0.20 
  18  -6  -9    0.35    0.19 
  17  -5  -9    1.35    0.28 
 -17   5   9    2.49    0.31 
  16  -4  -9    0.02    0.15 
 -16   4   9    0.02    0.12 
 -15   3   9    1.32    0.25 
  14  -2  -9   10.85    0.66 
 -14   2   9   11.97    0.75 
  13  -1  -9    0.76    0.17 
 -13   1   9    0.92    0.22 
  12   0  -9    0.09    0.11 
 -12   0   9    0.11    0.12 
  11   1  -9    0.82    0.14 
 -11  -1   9    0.87    0.22 
  10   2  -9    1.58    0.16 
 -10  -2   9    1.23    0.27 
 -10  -2   9    1.48    0.28 
  -9  -3   9    1.65    0.30 
  -9  -3   9    2.42    0.37 
  -8  -4   9    4.42    0.55 
  -8  -4   9    5.71    0.54 
  -7  -5   9    0.15    0.15 
  -7  -5   9    0.16    0.21 
  -6  -6   9    8.87    0.63 
  -6  -6   9    8.00    0.84 
  -5  -7   9    0.90    0.38 
  -5  -7   9    0.98    0.24 
  -4  -8   9    3.47    0.41 
  -4  -8   9    3.31    0.63 
  -3  -9   9    0.40    0.20 
  -3  -9   9    0.48    0.39 
  -2 -10   9    0.02    0.41 
  -1 -11   9    0.00    0.48 
   0 -12   9    0.15    0.61 
   1 -13   9   -0.08    0.74 
   2 -14   9    0.06    0.81 
  20 -10  -9   -0.04    0.24 
  19  -9  -9   -0.05    0.21 
  18  -8  -9    0.38    0.23 
  17  -7  -9    0.42    0.22 
  16  -6  -9    0.85    0.23 
  16  -6  -9    1.04    0.19 
  15  -5  -9   -0.07    0.14 
 -15   5   9    0.00    0.12 
 -14   4   9    1.89    0.26 
 -13   3   9    1.61    0.25 
 -12   2   9    1.99    0.29 
 -11   1   9    0.79    0.19 
  10   0  -9    0.00    0.08 
 -10   0   9    0.00    0.11 
   9   1  -9    0.18    0.09 
  -9  -1   9    0.32    0.13 
  -9  -1   9    0.30    0.19 
   8   2  -9    8.04    0.39 
  -8  -2   9    8.78    0.65 
  -8  -2   9    8.29    0.59 
  -7  -3   9    2.88    0.43 
  -7  -3   9    3.26    0.38 
  -6  -4   9    1.92    0.29 
  -6  -4   9    2.41    0.40 
  -5  -5   9    0.26    0.24 
  -5  -5   9    0.04    0.11 
  -4  -6   9    1.33    0.24 
  -4  -6   9    0.46    0.32 
  -3  -7   9    0.75    0.36 
  -3  -7   9    1.36    0.24 
  -2  -8   9    3.27    0.65 
  -2  -8   9    4.23    0.41 
  -1  -9   9    1.35    0.52 
   0 -10   9    0.37    0.44 
   1 -11   9    0.83    0.60 
   2 -12   9   -0.12    0.61 
   3 -13   9    0.48    0.79 
  19 -11  -9   -0.04    0.29 
  18 -10  -9    0.34    0.24 
  17  -9  -9    0.36    0.24 
  16  -8  -9    0.07    0.19 
  15  -7  -9    0.71    0.27 
  14  -6  -9    7.37    0.73 
  14  -6  -9    8.62    0.51 
  13  -5  -9    0.10    0.11 
  13  -5  -9    0.08    0.11 
 -12   4   9    7.91    0.51 
 -11   3   9    1.16    0.20 
 -10   2   9    1.76    0.26 
  -9   1   9    0.20    0.12 
  -8   0   9    0.08    0.10 
   7   1  -9   28.47    1.25 
  -7  -1   9   29.06    1.48 
  -7  -1   9   28.48    1.65 
  -6  -2   9    0.65    0.24 
  -6  -2   9    0.46    0.14 
  -5  -3   9    6.65    0.48 
  -5  -3   9    6.94    0.67 
  -4  -4   9    6.05    0.64 
  -4  -4   9    4.45    0.42 
  -3  -5   9   13.99    0.81 
  -3  -5   9   13.73    1.04 
  -2  -6   9    6.38    0.46 
  -2  -6   9    6.47    0.81 
  -1  -7   9    3.61    0.65 
  -1  -7   9    3.80    0.36 
   0  -8   9    0.98    0.21 
   0  -8   9    1.19    0.45 
   1  -9   9    6.54    0.96 
   2 -10   9    2.58    0.68 
   3 -11   9    2.26    0.75 
   4 -12   9    0.42    0.70 
   5 -13   9    0.53    0.83 
  17 -11  -9    0.06    0.29 
  16 -10  -9    0.39    0.26 
  15  -9  -9    0.37    0.22 
  14  -8  -9    0.52    0.21 
  13  -7  -9   -0.13    0.13 
  13  -7  -9   -0.16    0.15 
  12  -6  -9    3.45    0.30 
  12  -6  -9    3.01    0.44 
  11  -5  -9    0.66    0.14 
  10  -4  -9    2.84    0.25 
  -9   3   9    2.49    0.27 
  -8   2   9    7.54    0.49 
  -7   1   9   29.61    1.49 
  -6   0   9    0.07    0.16 
  -6   0   9    0.12    0.09 
  -5  -1   9   18.47    1.15 
  -5  -1   9   17.48    0.97 
  -4  -2   9   10.37    0.78 
  -4  -2   9   11.02    0.65 
  -3  -3   9    4.03    0.36 
  -3  -3   9    3.57    0.51 
  -2  -4   9    2.65    0.30 
  -2  -4   9    2.95    0.18 
  -2  -4   9    3.76    0.51 
  -1  -5   9    4.89    0.39 
  -1  -5   9    5.31    0.67 
   0  -6   9    0.03    0.27 
   0  -6   9    0.17    0.11 
   1  -7   9    2.44    0.26 
   1  -7   9    2.36    0.56 
   2  -8   9    2.23    0.57 
   3  -9   9    4.97    0.87 
   4 -10   9    0.81    0.40 
   5 -11   9   -0.07    0.29 
   6 -12   9   -0.01    0.39 
   7 -13   9   -0.15    0.65 
  16 -12  -9    0.15    0.36 
  15 -11  -9    0.54    0.29 
  14 -10  -9   -0.02    0.19 
  13  -9  -9    1.00    0.30 
  12  -8  -9    0.20    0.17 
  11  -7  -9   13.11    0.98 
  11  -7  -9   13.29    0.74 
  10  -6  -9    5.50    0.39 
  10  -6  -9    6.18    0.62 
   9  -5  -9    1.50    0.20 
   8  -4  -9    4.99    0.33 
   7  -3  -9    2.85    0.25 
   6  -2  -9    0.50    0.12 
  -5   1   9   17.67    0.93 
  -4   0   9    0.06    0.07 
  -4   0   9    0.20    0.16 
  -3  -1   9    1.16    0.18 
  -3  -1   9    1.63    0.32 
  -2  -2   9    1.06    0.17 
  -2  -2   9    0.66    0.23 
  -1  -3   9   11.74    0.55 
  -1  -3   9   12.90    0.69 
  -1  -3   9   12.17    0.91 
   0  -4   9    0.76    0.12 
   0  -4   9    0.63    0.28 
   0  -4   9    0.60    0.13 
   1  -5   9   16.88    1.25 
   1  -5   9   16.94    0.89 
   1  -5   9   17.24    0.83 
   2  -6   9   11.61    0.62 
   2  -6   9    9.09    1.02 
   3  -7   9    0.55    0.28 
   4  -8   9    1.19    0.40 
   5  -9   9    2.92    0.63 
   6 -10   9    0.58    0.36 
   7 -11   9    0.52    0.35 
   8 -12   9   -0.03    0.40 
  14 -12  -9   -0.12    0.28 
  13 -11  -9    0.02    0.23 
  12 -10  -9    0.04    0.17 
  11  -9  -9    0.32    0.23 
  10  -8  -9    0.25    0.20 
  10  -8  -9   -0.07    0.15 
   9  -7  -9    1.70    0.25 
   9  -7  -9    1.68    0.35 
   8  -6  -9    1.06    0.20 
   7  -5  -9    0.12    0.12 
   6  -4  -9    1.88    0.21 
   5  -3  -9    7.47    0.44 
   4  -2  -9    9.70    0.53 
   3  -1  -9    1.26    0.16 
   2   0  -9   -0.03    0.06 
  -2   0   9    0.00    0.14 
   1   1  -9    0.63    0.11 
  -1  -1   9    0.51    0.21 
   0   2  -9    3.81    0.25 
   0  -2   9    3.28    0.48 
   0  -2   9    3.67    0.21 
  -1   3  -9    6.22    0.37 
   1  -3   9    6.25    0.35 
   1  -3   9    6.85    0.73 
   2  -4   9   14.07    0.68 
   2  -4   9   12.09    1.00 
  -3   5  -9    2.43    0.21 
   3  -5   9    2.63    0.26 
   3  -5   9    1.30    0.35 
  -4   6  -9    0.87    0.14 
   4  -6   9    0.80    0.18 
   4  -6   9    0.99    0.33 
   5  -7   9    0.51    0.20 
   5  -7   9    0.46    0.31 
   6  -8   9    0.99    0.25 
   6  -8   9    2.19    0.52 
   7  -9   9    0.49    0.25 
   7  -9   9    0.39    0.28 
   8 -10   9    0.21    0.29 
   9 -11   9    0.25    0.36 
  10 -12   9    0.12    0.48 
  13 -13  -9   -0.12    0.48 
  12 -12  -9    0.51    0.32 
  11 -11  -9    2.45    0.52 
  10 -10  -9    0.96    0.30 
   9  -9  -9    0.38    0.23 
   8  -8  -9    2.31    0.43 
   8  -8  -9    2.67    0.32 
   7  -7  -9   20.64    1.27 
   7  -7  -9   18.04    1.01 
   6  -6  -9    8.50    0.54 
   5  -5  -9    0.00    0.11 
   4  -4  -9    5.81    0.39 
   3  -3  -9    3.12    0.27 
   2  -2  -9    0.48    0.12 
   1  -1  -9    0.63    0.12 
   0   0  -9   -0.02    0.07 
   0   0   9    0.02    0.16 
  -1   1  -9   14.07    0.69 
   1  -1   9   12.60    0.93 
   1  -1   9   12.98    0.63 
  -2   2  -9    8.45    0.47 
   2  -2   9    8.50    0.79 
   2  -2   9    8.52    0.45 
  -3   3  -9    3.25    0.26 
   3  -3   9    3.86    0.28 
   3  -3   9    2.73    0.48 
  -4   4  -9    5.09    0.34 
   4  -4   9    6.17    0.38 
   4  -4   9    4.20    0.64 
  -5   5  -9    1.73    0.20 
   5  -5   9    2.36    0.27 
   5  -5   9    1.09    0.34 
   6  -6   9    1.10    0.22 
   6  -6   9    0.56    0.29 
   7  -7   9   -0.51    0.23 
   7  -7   9    0.21    0.16 
   8  -8   9    0.16    0.21 
   8  -8   9   -0.01    0.25 
   9  -9   9   -0.30    0.21 
   9  -9   9   -0.05    0.33 
  10 -10   9   -0.45    0.29 
  11 -11   9    0.37    0.43 
  12 -12   9   -0.06    0.70 
  11 -13  -9   -0.03    0.40 
  10 -12  -9   -0.15    0.24 
   9 -11  -9    0.44    0.23 
   8 -10  -9    0.39    0.22 
   7  -9  -9    1.90    0.30 
   7  -9  -9    1.51    0.36 
   6  -8  -9    3.72    0.39 
   6  -8  -9    4.05    0.54 
   5  -7  -9    0.44    0.24 
   5  -7  -9    1.06    0.23 
   4  -6  -9    1.33    0.23 
   3  -5  -9   14.17    0.79 
   2  -4  -9    3.33    0.31 
   1  -3  -9   11.75    0.66 
   0  -2  -9    4.13    0.30 
  -1  -1  -9   12.50    0.68 
   1   1   9   13.00    0.89 
  -2   0  -9    0.05    0.09 
   2   0   9   -0.03    0.16 
  -3   1  -9    0.34    0.12 
   3  -1   9    0.00    0.17 
   3  -1   9    0.60    0.12 
  -4   2  -9    1.13    0.17 
   4  -2   9    0.95    0.16 
   4  -2   9    1.10    0.30 
  -5   3  -9   -0.01    0.06 
   5  -3   9    0.02    0.11 
   5  -3   9    0.13    0.18 
  -6   4  -9    1.08    0.18 
   6  -4   9    0.74    0.30 
   6  -4   9    1.00    0.20 
  -7   5  -9    1.92    0.23 
   7  -5   9    1.61    0.39 
   8  -6   9    1.56    0.45 
   8  -6   9    1.89    0.30 
   9  -7   9    2.20    0.51 
   9  -7   9    2.03    0.33 
  10  -8   9    0.11    0.30 
  10  -8   9    0.03    0.21 
  11  -9   9    0.08    0.27 
  11  -9   9    0.87    0.42 
  12 -10   9   -0.13    0.33 
  12 -10   9   -0.15    0.27 
  13 -11   9    0.09    0.46 
   9 -13  -9   -0.01    0.33 
   8 -12  -9   -0.08    0.27 
   7 -11  -9    0.80    0.39 
   6 -10  -9    1.84    0.48 
   5  -9  -9    0.38    0.29 
   5  -9  -9    0.91    0.22 
   4  -8  -9    4.03    0.57 
   4  -8  -9    4.04    0.42 
   3  -7  -9    1.33    0.25 
   2  -6  -9    5.95    0.47 
   1  -5  -9    3.93    0.36 
   0  -4  -9    0.66    0.17 
  -1  -3  -9    5.15    0.40 
  -2  -2  -9    9.43    0.57 
  -3  -1  -9    0.58    0.16 
   3   1   9    0.33    0.18 
  -4   0  -9    0.13    0.12 
   4   0   9   -0.01    0.07 
   4   0   9   -0.20    0.15 
  -5   1  -9    0.98    0.18 
   5  -1   9    0.93    0.28 
  -6   2  -9    1.69    0.23 
   6  -2   9    1.52    0.37 
  -7   3  -9    4.03    0.33 
   7  -3   9    3.36    0.34 
   7  -3   9    4.27    0.61 
  -8   4  -9    0.00    0.12 
   8  -4   9   -0.04    0.18 
   8  -4   9   -0.11    0.13 
   9  -5   9    0.09    0.23 
   9  -5   9    0.06    0.18 
  10  -6   9    0.63    0.24 
  10  -6   9    1.04    0.38 
  11  -7   9    0.20    0.21 
  11  -7   9    0.14    0.31 
  12  -8   9    0.34    0.34 
  12  -8   9   -0.04    0.23 
  13  -9   9    0.52    0.36 
  13  -9   9    0.49    0.31 
  14 -10   9    0.31    0.38 
  14 -10   9   -0.30    0.34 
  15 -11   9    0.04    0.57 
   8 -14  -9    0.63    0.70 
   7 -13  -9    0.07    0.52 
   6 -12  -9   -0.17    0.39 
   5 -11  -9    0.29    0.33 
   4 -10  -9    1.99    0.46 
   4 -10  -9    1.79    0.29 
   3  -9  -9    0.90    0.23 
   3  -9  -9    0.98    0.35 
   2  -8  -9    4.84    0.48 
   2  -8  -9    5.51    0.63 
   1  -7  -9    3.24    0.37 
   0  -6  -9   -0.01    0.13 
  -1  -5  -9   14.49    0.84 
  -2  -4  -9   11.19    0.68 
  -3  -3  -9    2.69    0.31 
  -4  -2  -9    1.02    0.21 
  -5  -1  -9    0.98    0.20 
   5   1   9    0.73    0.24 
  -6   0  -9   -0.05    0.11 
   6   0   9    0.07    0.19 
   6   0   9    0.06    0.10 
  -7   1  -9    0.17    0.14 
   7  -1   9    0.10    0.11 
   7  -1   9    0.12    0.21 
  -8   2  -9    3.91    0.35 
   8  -2   9    3.47    0.36 
   8  -2   9    3.34    0.52 
  -9   3  -9    3.55    0.35 
   9  -3   9    3.63    0.60 
   9  -3   9    3.66    0.39 
 -10   4  -9    0.34    0.16 
  10  -4   9    0.22    0.18 
  10  -4   9    0.19    0.22 
  11  -5   9    3.37    0.58 
  11  -5   9    2.94    0.40 
  12  -6   9    0.57    0.34 
  12  -6   9    0.76    0.26 
  13  -7   9    0.61    0.28 
  13  -7   9    0.94    0.40 
  14  -8   9    0.05    0.27 
  14  -8   9    0.34    0.36 
  15  -9   9    0.17    0.32 
  15  -9   9   -0.19    0.31 
  16 -10   9    0.15    0.44 
  16 -10   9    0.13    0.46 
   6 -14  -9    0.15    0.58 
   5 -13  -9   -0.01    0.45 
   4 -12  -9    0.29    0.41 
   3 -11  -9    0.49    0.34 
   2 -10  -9    0.22    0.17 
   2 -10  -9   -0.04    0.23 
   1  -9  -9    0.97    0.22 
   1  -9  -9    1.35    0.35 
   0  -8  -9    1.27    0.26 
   0  -8  -9    1.59    0.34 
  -1  -7  -9    2.18    0.31 
  -2  -6  -9    9.46    0.64 
  -3  -5  -9    1.78    0.29 
  -4  -4  -9    5.23    0.47 
  -5  -3  -9    0.01    0.15 
  -6  -2  -9    1.15    0.23 
  -7  -1  -9    0.14    0.15 
   7   1   9    0.17    0.19 
   7   1   9   -0.04    0.11 
  -8   0  -9   -0.09    0.13 
   8   0   9   -0.08    0.12 
   8   0   9   -0.04    0.18 
  -9   1  -9    3.33    0.37 
   9  -1   9    3.31    0.35 
   9  -1   9    2.71    0.46 
 -10   2  -9    2.53    0.33 
  10  -2   9    3.15    0.36 
  10  -2   9    2.64    0.49 
 -11   3  -9    0.11    0.16 
  11  -3   9    0.07    0.21 
  11  -3   9    0.15    0.17 
  12  -4   9    1.53    0.42 
  12  -4   9    1.78    0.32 
  13  -5   9    0.86    0.25 
  13  -5   9    0.23    0.26 
  14  -6   9    0.01    0.30 
  14  -6   9    0.28    0.25 
  15  -7   9   -0.15    0.25 
  15  -7   9    0.16    0.35 
  16  -8   9    0.22    0.32 
  16  -8   9    0.29    0.32 
  17  -9   9    0.15    0.36 
  17  -9   9    0.19    0.39 
   4 -14  -9    0.38    0.60 
   3 -13  -9   -0.02    0.42 
   2 -12  -9    0.12    0.38 
   1 -11  -9   -0.08    0.28 
   1 -11  -9    0.43    0.21 
   0 -10  -9   -0.01    0.17 
   0 -10  -9    0.26    0.29 
  -1  -9  -9    5.21    0.64 
  -1  -9  -9    4.92    0.53 
  -2  -8  -9    2.09    0.34 
  -2  -8  -9    2.01    0.38 
  -3  -7  -9    0.14    0.16 
  -4  -6  -9    0.61    0.18 
  -5  -5  -9    1.46    0.26 
  -6  -4  -9    0.64    0.20 
  -7  -3  -9    3.84    0.43 
  -8  -2  -9    3.01    0.38 
  -9  -1  -9    3.33    0.41 
   9   1   9    3.02    0.34 
   9   1   9    3.58    0.49 
 -10   0  -9   -0.03    0.16 
  10   0   9   -0.11    0.22 
  10   0   9    0.05    0.15 
 -11   1  -9   21.32    1.11 
  11  -1   9   18.13    1.02 
  11  -1   9   16.41    1.24 
 -12   2  -9    0.17    0.15 
  12  -2   9    0.14    0.27 
  12  -2   9    0.49    0.20 
 -13   3  -9    0.18    0.20 
  13  -3   9    0.16    0.18 
  13  -3   9    0.41    0.26 
  14  -4   9    0.47    0.29 
  14  -4   9    0.66    0.23 
  15  -5   9    0.81    0.36 
  15  -5   9    0.73    0.27 
  16  -6   9    0.17    0.32 
  16  -6   9   -0.12    0.23 
  17  -7   9    0.59    0.37 
  17  -7   9    0.02    0.28 
  18  -8   9    0.13    0.38 
  18  -8   9   -0.05    0.38 
  19  -9   9   -0.14    0.47 
   2 -14  -9    0.10    0.54 
   1 -13  -9   -0.10    0.41 
   0 -12  -9    0.10    0.36 
  -1 -11  -9    1.27    0.31 
  -1 -11  -9    1.20    0.42 
  -2 -10  -9    2.15    0.46 
  -2 -10  -9    2.44    0.39 
  -3  -9  -9    4.34    0.56 
  -3  -9  -9    3.66    0.48 
  -4  -8  -9    1.19    0.27 
  -4  -8  -9    0.72    0.28 
  -5  -7  -9    0.35    0.18 
  -6  -6  -9    1.00    0.26 
  -7  -5  -9    1.64    0.30 
  -8  -4  -9    0.06    0.17 
  -9  -3  -9    3.13    0.42 
 -10  -2  -9    3.04    0.40 
  10   2   9    2.67    0.36 
 -11  -1  -9   18.23    1.07 
  11   1   9   17.38    0.99 
  11   1   9   17.61    1.19 
 -12   0  -9    0.07    0.20 
  12   0   9   -0.04    0.23 
  12   0   9    0.47    0.20 
 -13   1  -9    9.44    0.67 
  13  -1   9    8.95    0.85 
  13  -1   9    7.68    0.65 
 -14   2  -9    0.09    0.17 
  14  -2   9   -0.06    0.17 
  14  -2   9   -0.27    0.20 
  15  -3   9    2.83    0.40 
  15  -3   9    2.35    0.47 
  16  -4   9    0.03    0.26 
  16  -4   9   -0.05    0.20 
  17  -5   9   -0.06    0.24 
  17  -5   9   -0.14    0.27 
  18  -6   9    0.76    0.40 
  18  -6   9    1.29    0.38 
  19  -7   9   -0.30    0.31 
  20  -8   9    0.54    0.45 
   0 -14  -9    0.05    0.56 
  -1 -13  -9    0.12    0.43 
  -2 -12  -9    0.05    0.20 
  -2 -12  -9   -0.15    0.34 
  -3 -11  -9    0.77    0.24 
  -3 -11  -9    1.09    0.40 
  -4 -10  -9    1.03    0.35 
  -4 -10  -9    1.50    0.32 
  -5  -9  -9    2.92    0.43 
  -5  -9  -9    2.62    0.45 
  -6  -8  -9    1.72    0.34 
  -6  -8  -9    2.05    0.36 
  -7  -7  -9    0.62    0.22 
  -8  -6  -9    0.76    0.24 
  -9  -5  -9   -0.03    0.18 
 -10  -4  -9    0.40    0.22 
 -11  -3  -9    0.02    0.19 
 -12  -2  -9    0.48    0.24 
  12   2   9    0.27    0.19 
 -13  -1  -9    8.20    0.72 
  13   1   9    8.77    0.68 
 -14   0  -9    0.09    0.21 
  14   0   9    0.21    0.18 
  14   0   9    0.02    0.27 
 -15   1  -9    2.33    0.40 
  15  -1   9    2.10    0.36 
  15  -1   9    1.72    0.43 
 -16   2  -9    0.13    0.19 
  16  -2   9    0.23    0.25 
  16  -2   9    0.11    0.20 
  17  -3   9   -0.03    0.21 
  18  -4   9   -0.06    0.23 
  19  -5   9    0.21    0.29 
  20  -6   9    0.21    0.35 
  21  -7   9    0.60    0.44 
  -2 -14  -9    0.13    0.53 
  -3 -13  -9    0.10    0.39 
  -4 -12  -9    0.23    0.24 
  -4 -12  -9    0.16    0.34 
  -5 -11  -9    0.31    0.31 
  -5 -11  -9    0.60    0.23 
  -6 -10  -9    0.40    0.20 
  -6 -10  -9    0.20    0.26 
  -7  -9  -9    0.04    0.23 
  -7  -9  -9    0.61    0.24 
  -8  -8  -9    0.21    0.20 
  -8  -8  -9    0.01    0.19 
  -9  -7  -9    2.11    0.38 
 -10  -6  -9    0.46    0.20 
 -11  -5  -9    2.35    0.43 
 -12  -4  -9    1.39    0.36 
 -13  -3  -9    0.22    0.23 
 -14  -2  -9    0.38    0.23 
  14   2   9    0.14    0.17 
 -15  -1  -9    2.52    0.44 
  15   1   9    2.19    0.36 
 -16   0  -9    0.09    0.21 
  16   0   9    0.24    0.22 
 -17   1  -9    0.43    0.25 
  17  -1   9    0.06    0.20 
  18  -2   9   -0.15    0.17 
  19  -3   9    0.31    0.28 
  20  -4   9    0.12    0.30 
  21  -5   9   -0.22    0.30 
  22  -6   9   -0.11    0.39 
  -5 -13  -9    0.10    0.45 
  -6 -12  -9   -0.11    0.34 
  -6 -12  -9    0.19    0.19 
  -7 -11  -9   -0.05    0.29 
  -7 -11  -9    0.03    0.17 
  -8 -10  -9    0.11    0.18 
  -8 -10  -9    0.06    0.26 
  -9  -9  -9    0.02    0.17 
  -9  -9  -9   -0.17    0.23 
 -10  -8  -9    0.12    0.19 
 -10  -8  -9    0.05    0.22 
 -11  -7  -9    0.16    0.18 
 -12  -6  -9    0.52    0.29 
 -13  -5  -9    0.40    0.27 
 -14  -4  -9    0.39    0.27 
 -15  -3  -9    2.28    0.47 
 -16  -2  -9    0.34    0.25 
  16   2   9    0.29    0.21 
 -17  -1  -9    0.16    0.26 
  17   1   9    0.22    0.23 
 -18   0  -9    0.05    0.26 
  18   0   9    0.10    0.25 
 -19   1  -9    0.03    0.26 
  19  -1   9    0.17    0.24 
  20  -2   9    0.32    0.28 
  21  -3   9   -0.03    0.29 
  22  -4   9    0.09    0.36 
  23  -5   9   -0.11    0.44 
  -7 -13  -9    0.02    0.26 
  -7 -13  -9   -0.13    0.47 
  -8 -12  -9    0.05    0.41 
  -8 -12  -9   -0.20    0.18 
  -9 -11  -9   -0.08    0.31 
  -9 -11  -9   -0.05    0.18 
 -10 -10  -9    0.18    0.20 
 -11  -9  -9    0.60    0.23 
 -12  -8  -9    0.47    0.20 
 -13  -7  -9    0.67    0.23 
 -14  -6  -9   -0.12    0.24 
 -15  -5  -9    1.10    0.36 
 -16  -4  -9   -0.12    0.26 
 -17  -3  -9    0.22    0.27 
  17   3   9    0.23    0.24 
 -18  -2  -9   -0.30    0.26 
  18   2   9    0.38    0.24 
 -19  -1  -9    0.27    0.32 
  19   1   9   -0.17    0.22 
 -20   0  -9    0.18    0.31 
  20   0   9    0.09    0.28 
  21  -1   9    0.38    0.30 
  22  -2   9    0.01    0.34 
  23  -3   9    0.25    0.38 
  24  -4   9   -0.19    0.42 
 -10 -12  -9   -0.18    0.22 
 -11 -11  -9    0.38    0.25 
 -12 -10  -9   -0.41    0.17 
 -13  -9  -9    0.61    0.23 
 -14  -8  -9    0.08    0.19 
 -15  -7  -9   -0.28    0.30 
 -16  -6  -9    0.01    0.32 
 -17  -5  -9    0.17    0.30 
 -18  -4  -9    0.10    0.31 
 -19  -3  -9    0.14    0.31 
  19   3   9    0.32    0.29 
 -20  -2  -9    0.02    0.29 
  20   2   9    0.23    0.26 
 -21  -1  -9    0.20    0.35 
  21   1   9    0.11    0.31 
  22   0   9   -0.37    0.28 
  23  -1   9   -0.44    0.31 
  24  -2   9   -0.22    0.38 
 -12 -12  -9    0.05    0.38 
 -13 -11  -9    0.22    0.29 
 -14 -10  -9   -0.08    0.24 
 -15  -9  -9   -0.34    0.20 
 -16  -8  -9    0.18    0.20 
 -17  -7  -9   -0.12    0.33 
 -18  -6  -9    0.22    0.36 
 -19  -5  -9    0.35    0.41 
 -20  -4  -9    0.13    0.35 
 -21  -3  -9    0.08    0.36 
  21   3   9   -0.16    0.32 
 -22  -2  -9   -0.36    0.38 
  22   2   9    0.11    0.32 
 -23  -1  -9   -0.40    0.38 
  23   1   9   -0.01    0.31 
  24   0   9   -0.36    0.37 
  25  -1   9    0.64    0.50 
 -15 -11  -9    0.74    0.53 
 -16 -10  -9   -0.79    0.32 
 -17  -9  -9   -0.20    0.29 
 -18  -8  -9   -0.06    0.45 
 -19  -7  -9   -0.14    0.42 
 -20  -6  -9    0.05    0.44 
 -21  -5  -9   -0.21    0.45 
 -22  -4  -9   -0.25    0.42 
 -23  -3  -9   -0.05    0.44 
  23   3   9    0.18    0.38 
 -24  -2  -9    0.47    0.48 
  24   2   9    0.37    0.40 
  25   1   9    0.01    0.42 
 -19  -9  -9    0.12    0.49 
 -20  -8  -9    0.29    0.56 
 -21  -7  -9   -0.14    0.57 
 -22  -6  -9    0.35    0.57 
 -23  -5  -9   -0.20    0.48 
 -24  -4  -9    0.70    0.58 
 -28  -6  10    0.01    0.57 
 -27  -7  10    0.16    0.57 
 -30  -2  10    0.32    0.60 
 -29  -3  10    0.33    0.59 
 -28  -4  10    0.73    0.61 
 -27  -5  10   -0.04    0.49 
 -26  -6  10    0.14    0.54 
 -25  -7  10    0.37    0.54 
 -24  -8  10   -0.58    0.28 
 -23  -9  10   -0.27    0.38 
 -22 -10  10    0.43    0.51 
  30   0 -10    0.33    0.29 
 -30   0  10   -0.16    0.51 
  29   1 -10   -0.20    0.24 
 -29  -1  10   -0.28    0.46 
 -28  -2  10    0.10    0.47 
 -27  -3  10    0.24    0.47 
 -26  -4  10   -0.29    0.45 
 -25  -5  10   -0.08    0.41 
 -24  -6  10   -0.22    0.42 
 -23  -7  10   -0.37    0.24 
 -22  -8  10    0.08    0.27 
 -21  -9  10    0.11    0.29 
 -20 -10  10   -0.26    0.21 
 -19 -11  10    0.35    0.36 
  30  -2 -10    0.01    0.34 
  29  -1 -10   -0.25    0.20 
  28   0 -10    0.45    0.21 
 -28   0  10    0.16    0.43 
  27   1 -10    0.70    0.25 
 -27  -1  10    1.54    0.52 
  26   2 -10    0.62    0.23 
 -26  -2  10   -0.30    0.39 
 -25  -3  10   -0.24    0.37 
 -24  -4  10    0.37    0.41 
 -23  -5  10    0.12    0.39 
 -22  -6  10    0.12    0.32 
 -21  -7  10   -0.12    0.20 
 -20  -8  10    0.36    0.23 
 -19  -9  10    0.33    0.27 
 -18 -10  10   -0.40    0.21 
 -17 -11  10   -0.04    0.26 
 -16 -12  10    0.13    0.31 
  29  -3 -10    0.17    0.24 
  28  -2 -10    0.16    0.22 
  27  -1 -10    0.77    0.27 
 -27   1  10    0.59    0.40 
  26   0 -10    0.54    0.23 
 -26   0  10    0.35    0.38 
  25   1 -10   -0.18    0.19 
 -25  -1  10   -0.07    0.35 
  24   2 -10    0.04    0.15 
 -24  -2  10    0.67    0.38 
  23   3 -10    0.08    0.16 
 -23  -3  10    0.06    0.32 
 -22  -4  10    0.65    0.39 
 -21  -5  10    0.24    0.35 
 -20  -6  10    0.24    0.22 
 -19  -7  10   -0.31    0.17 
 -18  -8  10    1.79    0.42 
 -17  -9  10    0.46    0.24 
 -16 -10  10   -0.11    0.21 
 -15 -11  10    0.01    0.25 
 -14 -12  10    0.37    0.28 
  28  -4 -10    0.31    0.26 
  27  -3 -10    0.01    0.20 
  26  -2 -10    0.11    0.19 
 -26   2  10   -0.09    0.33 
  25  -1 -10    0.15    0.18 
 -25   1  10    0.06    0.32 
  24   0 -10    0.50    0.21 
 -24   0  10    0.77    0.37 
  23   1 -10    1.89    0.31 
 -23  -1  10    1.42    0.46 
  22   2 -10    0.80    0.20 
 -22  -2  10    0.53    0.38 
  21   3 -10    0.07    0.14 
 -21  -3  10    0.13    0.32 
  20   4 -10    2.52    0.31 
 -20  -4  10    2.75    0.55 
 -19  -5  10   -0.03    0.22 
 -18  -6  10    0.16    0.21 
 -17  -7  10    0.90    0.29 
 -16  -8  10    0.15    0.20 
 -15  -9  10   -0.02    0.17 
 -14 -10  10    0.37    0.22 
 -13 -11  10    0.44    0.26 
 -12 -12  10    1.29    0.41 
  28  -6 -10    0.20    0.38 
  27  -5 -10    0.16    0.23 
  26  -4 -10   -0.21    0.17 
  25  -3 -10    0.15    0.18 
  24  -2 -10    0.37    0.19 
 -24   2  10    0.25    0.31 
  23  -1 -10    1.26    0.28 
 -23   1  10    1.19    0.39 
  22   0 -10    5.31    0.53 
 -22   0  10    5.54    0.71 
  21   1 -10    0.24    0.15 
 -21  -1  10   -0.11    0.28 
  20   2 -10    0.46    0.16 
 -20  -2  10    0.45    0.29 
  19   3 -10    0.76    0.21 
 -19  -3  10    0.67    0.32 
  18   4 -10    0.67    0.20 
 -18  -4  10    1.21    0.39 
 -17  -5  10    0.25    0.19 
 -16  -6  10    2.70    0.48 
 -15  -7  10    1.39    0.38 
 -14  -8  10    1.80    0.38 
 -13  -9  10    0.38    0.22 
 -13  -9  10    0.42    0.41 
 -12 -10  10    0.23    0.24 
 -12 -10  10    0.33    0.49 
 -11 -11  10   -0.14    0.19 
 -11 -11  10    0.45    0.55 
 -10 -12  10   -0.19    0.55 
  -9 -13  10    1.37    0.82 
  27  -7 -10    0.11    0.36 
  26  -6 -10    0.01    0.20 
  25  -5 -10    0.33    0.21 
  24  -4 -10    0.08    0.18 
  23  -3 -10    0.28    0.19 
 -23   3  10    0.06    0.25 
  22  -2 -10    0.67    0.21 
 -22   2  10    0.06    0.25 
  21  -1 -10    0.55    0.20 
 -21   1  10   -0.39    0.20 
  20   0 -10    1.54    0.26 
 -20   0  10    1.23    0.34 
  19   1 -10    7.36    0.57 
 -19  -1  10    7.34    0.78 
  18   2 -10    7.76    0.56 
 -18  -2  10    8.16    0.84 
  17   3 -10    6.04    0.46 
 -17  -3  10    5.92    0.72 
  16   4 -10    0.48    0.17 
 -16  -4  10    0.17    0.19 
 -15  -5  10    0.57    0.23 
 -15  -5  10    1.06    0.32 
 -14  -6  10    1.05    0.34 
 -14  -6  10    0.77    0.26 
 -13  -7  10   -0.09    0.27 
 -13  -7  10   -0.11    0.15 
 -12  -8  10    0.24    0.31 
 -12  -8  10   -0.22    0.16 
 -11  -9  10    0.03    0.19 
 -11  -9  10   -0.37    0.33 
 -10 -10  10    0.47    0.21 
 -10 -10  10   -0.08    0.44 
  -9 -11  10    0.30    0.22 
  -9 -11  10    1.11    0.57 
  -8 -12  10    1.84    0.76 
  -7 -13  10   -0.23    0.67 
  25  -7 -10    0.35    0.23 
  24  -6 -10   -0.16    0.16 
  23  -5 -10   -0.08    0.15 
  22  -4 -10    1.47    0.30 
  21  -3 -10   -0.08    0.15 
 -21   3  10   -0.09    0.23 
  20  -2 -10    0.18    0.16 
 -20   2  10    0.73    0.29 
  19  -1 -10    6.85    0.55 
 -19   1  10    5.58    0.63 
  18   0 -10    0.26    0.17 
 -18   0  10   -0.08    0.20 
  17   1 -10    0.09    0.15 
 -17  -1  10    0.13    0.24 
  16   2 -10    0.62    0.18 
 -16  -2  10    0.35    0.24 
  15   3 -10    0.49    0.16 
 -15  -3  10    1.01    0.28 
 -15  -3  10    0.19    0.22 
 -14  -4  10    0.02    0.18 
 -14  -4  10    0.16    0.21 
 -13  -5  10    1.76    0.36 
 -13  -5  10    0.67    0.24 
 -12  -6  10    0.74    0.26 
 -12  -6  10    0.72    0.30 
 -11  -7  10   -0.05    0.14 
 -11  -7  10    0.11    0.29 
 -10  -8  10    2.19    0.39 
 -10  -8  10    1.18    0.44 
  -9  -9  10    0.52    0.42 
  -9  -9  10    0.77    0.24 
  -8 -10  10    0.38    0.45 
  -8 -10  10    0.04    0.18 
  -7 -11  10    0.03    0.46 
  -6 -12  10   -0.27    0.56 
  -5 -13  10    0.78    0.76 
  -4 -14  10    0.49    0.93 
  24  -8 -10    0.14    0.24 
  23  -7 -10   -0.02    0.19 
  22  -6 -10    0.16    0.16 
  21  -5 -10    0.40    0.21 
  20  -4 -10    3.44    0.42 
  20  -4 -10    2.01    0.32 
 -20   4  10    2.33    0.39 
  19  -3 -10    0.67    0.21 
  19  -3 -10    0.92    0.25 
 -19   3  10    0.86    0.28 
  18  -2 -10    8.20    0.60 
 -18   2  10    6.33    0.65 
  17  -1 -10   -0.07    0.15 
 -17   1  10    0.25    0.22 
  16   0 -10   12.04    0.68 
 -16   0  10   10.03    0.85 
  15   1 -10    0.64    0.16 
 -15  -1  10    1.14    0.30 
  14   2 -10    5.20    0.36 
 -14  -2  10    5.96    0.64 
  13   3 -10    2.46    0.24 
 -13  -3  10    2.48    0.39 
 -13  -3  10    2.87    0.40 
 -12  -4  10    0.33    0.22 
 -12  -4  10    0.43    0.19 
 -11  -5  10   -0.05    0.14 
 -11  -5  10   -0.06    0.21 
 -10  -6  10    2.71    0.47 
 -10  -6  10    1.70    0.32 
  -9  -7  10    0.98    0.42 
  -9  -7  10    1.17    0.27 
  -8  -8  10   -0.10    0.30 
  -8  -8  10    0.03    0.16 
  -7  -9  10    0.39    0.19 
  -7  -9  10    0.68    0.43 
  -6 -10  10    0.64    0.49 
  -6 -10  10    0.25    0.15 
  -5 -11  10    0.40    0.49 
  -4 -12  10   -0.09    0.57 
  -3 -13  10    0.13    0.66 
  -2 -14  10   -0.29    0.80 
  23  -9 -10    0.05    0.28 
  22  -8 -10    0.25    0.21 
  21  -7 -10    0.11    0.20 
  20  -6 -10    0.82    0.23 
  19  -5 -10    0.28    0.17 
  19  -5 -10    0.14    0.18 
 -19   5  10    0.42    0.22 
  18  -4 -10    0.36    0.18 
  18  -4 -10    0.79    0.20 
 -18   4  10    0.58    0.23 
  17  -3 -10    4.71    0.47 
 -17   3  10    6.21    0.55 
  16  -2 -10    0.77    0.21 
 -16   2  10    0.28    0.20 
  15  -1 -10    0.98    0.21 
 -15   1  10    0.79    0.25 
  14   0 -10    0.34    0.15 
 -14   0  10    0.15    0.18 
  13   1 -10    0.34    0.13 
 -13  -1  10    0.50    0.20 
  12   2 -10    0.96    0.15 
 -12  -2  10    0.31    0.20 
 -12  -2  10    0.57    0.23 
  11   3 -10    0.10    0.09 
 -11  -3  10    0.01    0.10 
 -11  -3  10   -0.17    0.17 
 -10  -4  10    2.63    0.38 
 -10  -4  10    2.15    0.39 
  -9  -5  10    3.70    0.53 
  -9  -5  10    1.89    0.31 
  -8  -6  10   12.07    1.05 
  -8  -6  10   13.21    0.86 
  -7  -7  10    0.06    0.31 
  -7  -7  10    0.43    0.18 
  -6  -8  10    3.72    0.68 
  -6  -8  10    5.08    0.52 
  -5  -9  10    0.00    0.34 
  -5  -9  10    0.18    0.15 
  -4 -10  10    0.08    0.41 
  -3 -11  10    0.55    0.56 
  -2 -12  10    0.49    0.65 
  -1 -13  10   -0.34    0.64 
  22 -10 -10    0.57    0.44 
  21  -9 -10    0.13    0.24 
  20  -8 -10    0.03    0.22 
  19  -7 -10   -0.18    0.15 
  18  -6 -10    0.16    0.17 
  17  -5 -10   -0.04    0.14 
 -17   5  10    0.15    0.17 
  16  -4 -10    0.47    0.17 
 -16   4  10    0.20    0.16 
 -15   3  10    0.96    0.21 
 -14   2  10    5.31    0.50 
  13  -1 -10    0.17    0.13 
 -13   1  10    0.13    0.15 
  12   0 -10   33.39    1.51 
 -12   0  10   31.71    1.72 
  11   1 -10    0.35    0.12 
 -11  -1  10    0.48    0.17 
  10   2 -10    1.00    0.13 
 -10  -2  10    1.11    0.27 
 -10  -2  10    0.80    0.23 
  -9  -3  10    0.44    0.19 
  -9  -3  10    0.66    0.23 
  -8  -4  10    1.89    0.36 
  -8  -4  10    1.57    0.29 
  -7  -5  10    0.66    0.27 
  -7  -5  10    0.68    0.21 
  -6  -6  10    0.80    0.21 
  -6  -6  10    0.76    0.37 
  -5  -7  10   11.93    0.78 
  -5  -7  10   10.95    1.10 
  -4  -8  10    0.29    0.18 
  -4  -8  10   -0.02    0.31 
  -3  -9  10    0.66    0.47 
  -3  -9  10    0.60    0.21 
  -2 -10  10   -0.13    0.39 
  -1 -11  10   -0.11    0.55 
   0 -12  10   -0.30    0.61 
   1 -13  10   -0.90    0.67 
  20 -10 -10    0.16    0.28 
  19  -9 -10    0.05    0.20 
  18  -8 -10    1.96    0.40 
  17  -7 -10    0.49    0.23 
  16  -6 -10    2.03    0.26 
  16  -6 -10    1.84    0.35 
  15  -5 -10    0.45    0.17 
 -15   5  10   -0.22    0.11 
 -14   4  10    0.46    0.16 
 -13   3  10    2.94    0.34 
 -12   2  10    0.90    0.20 
 -11   1  10    0.35    0.14 
  10   0 -10    7.82    0.42 
 -10   0  10    5.97    0.55 
   9   1 -10    1.78    0.16 
  -9  -1  10    1.77    0.32 
  -9  -1  10    1.88    0.30 
   8   2 -10    3.40    0.18 
  -8  -2  10    4.13    0.49 
  -8  -2  10    4.05    0.43 
  -7  -3  10   11.86    0.86 
  -7  -3  10   10.98    0.73 
  -6  -4  10    0.64    0.19 
  -6  -4  10    0.26    0.21 
  -5  -5  10   -0.01    0.21 
  -5  -5  10    0.10    0.13 
  -4  -6  10    1.70    0.44 
  -4  -6  10    1.82    0.29 
  -3  -7  10    0.16    0.14 
  -3  -7  10    0.10    0.34 
  -2  -8  10    6.23    0.52 
  -2  -8  10    7.08    0.94 
  -1  -9  10    0.62    0.44 
   0 -10  10    1.59    0.60 
   1 -11  10    0.23    0.58 
   2 -12  10   -0.03    0.63 
   3 -13  10   -0.67    0.73 
  19 -11 -10    0.20    0.32 
  18 -10 -10   -0.06    0.21 
  17  -9 -10    0.45    0.21 
  16  -8 -10    0.07    0.18 
  15  -7 -10    1.86    0.37 
  14  -6 -10    1.24    0.29 
  14  -6 -10    1.09    0.20 
  13  -5 -10    1.25    0.20 
 -12   4  10    0.64    0.16 
 -11   3  10    0.20    0.12 
 -10   2  10    1.44    0.22 
  -9   1  10    1.64    0.24 
  -8   0  10   21.40    1.16 
   7   1 -10    2.28    0.15 
  -7  -1  10    2.49    0.31 
  -7  -1  10    1.66    0.32 
  -6  -2  10   21.27    1.32 
  -6  -2  10   20.31    1.13 
  -5  -3  10    1.72    0.26 
  -5  -3  10    1.48    0.35 
  -4  -4  10    8.33    0.85 
  -4  -4  10    9.21    0.59 
  -3  -5  10    0.07    0.24 
  -3  -5  10    0.11    0.11 
  -3  -5  10    0.10    0.07 
  -2  -6  10    4.79    0.42 
  -2  -6  10    4.31    0.67 
  -1  -7  10    5.31    0.44 
  -1  -7  10    4.21    0.75 
   0  -8  10    1.51    0.51 
   0  -8  10    1.34    0.23 
   1  -9  10    0.14    0.41 
   2 -10  10    1.75    0.65 
   3 -11  10    1.14    0.68 
   4 -12  10    0.22    0.72 
   5 -13  10    0.97    0.90 
  17 -11 -10    0.43    0.31 
  16 -10 -10   -0.07    0.21 
  15  -9 -10    0.07    0.21 
  14  -8 -10    1.11    0.30 
  13  -7 -10   -0.08    0.15 
  13  -7 -10   -0.09    0.14 
  12  -6 -10    0.50    0.22 
  12  -6 -10    0.75    0.18 
  11  -5 -10   -0.06    0.10 
  10  -4 -10    2.88    0.27 
  -9   3  10    0.64    0.15 
  -8   2  10    4.29    0.38 
  -7   1  10    2.58    0.29 
  -6   0  10    0.34    0.18 
  -6   0  10    0.28    0.11 
  -5  -1  10   10.87    0.80 
  -5  -1  10   10.60    0.65 
  -4  -2  10   18.15    0.97 
  -4  -2  10   16.84    1.16 
  -3  -3  10    3.70    0.52 
  -3  -3  10    2.93    0.32 
  -2  -4  10    0.68    0.08 
  -2  -4  10    0.48    0.24 
  -2  -4  10    0.44    0.13 
  -1  -5  10    3.30    0.23 
  -1  -5  10    2.63    0.53 
  -1  -5  10    2.49    0.29 
   0  -6  10    1.52    0.22 
   0  -6  10    1.87    0.22 
   0  -6  10    1.39    0.46 
   1  -7  10    4.85    0.78 
   1  -7  10    5.40    0.38 
   2  -8  10   21.83    1.70 
   3  -9  10    1.75    0.60 
   4 -10  10    0.69    0.38 
   5 -11  10   -0.14    0.30 
   6 -12  10   -0.28    0.35 
   7 -13  10    0.42    0.78 
  16 -12 -10    0.01    0.39 
  15 -11 -10    0.46    0.31 
  14 -10 -10    0.83    0.30 
  13  -9 -10    0.87    0.28 
  12  -8 -10    0.18    0.19 
  11  -7 -10    0.00    0.15 
  11  -7 -10   -0.01    0.15 
  10  -6 -10    1.82    0.24 
   9  -5 -10    2.91    0.28 
   8  -4 -10    1.21    0.18 
   7  -3 -10   11.58    0.64 
   6  -2 -10   19.48    0.98 
   5  -1 -10   10.08    0.56 
  -4   0  10   12.43    0.71 
  -4   0  10   13.05    0.91 
  -3  -1  10    3.12    0.46 
  -3  -1  10    2.92    0.29 
  -2  -2  10    3.29    0.30 
  -2  -2  10    2.87    0.45 
  -1  -3  10    1.58    0.11 
  -1  -3  10    1.65    0.21 
  -1  -3  10    1.34    0.36 
   0  -4  10    9.39    0.47 
   0  -4  10    8.92    0.55 
   0  -4  10    9.38    0.92 
  -1   5 -10    0.12    0.08 
   1  -5  10    0.05    0.27 
   1  -5  10    0.06    0.11 
  -2   6 -10   11.00    0.58 
   2  -6  10   10.79    0.60 
   2  -6  10    7.98    0.99 
   3  -7  10    0.92    0.22 
   3  -7  10    0.07    0.27 
   4  -8  10    1.57    0.46 
   5  -9  10    0.85    0.37 
   6 -10  10    1.09    0.43 
   7 -11  10   -0.19    0.30 
   8 -12  10    0.58    0.53 
  14 -12 -10   -0.07    0.32 
  13 -11 -10   -0.09    0.23 
  12 -10 -10    0.11    0.21 
  11  -9 -10   -0.17    0.18 
  10  -8 -10    1.85    0.29 
  10  -8 -10    2.20    0.40 
   9  -7 -10    1.21    0.23 
   9  -7 -10    0.95    0.26 
   8  -6 -10   15.12    0.83 
   7  -5 -10    0.19    0.13
[truncated: 225,497 more chars]
